# Supplementary material for: Binding of TFIIIC to SINE Elements Controls the Relocation of Activity-Dependent Neuronal Genes to Transcription Factories
Source: PLoS Genet. 2013 Aug 15;9(8):e1003699. doi: 10.1371/journal.pgen.1003699 (PMC3744447; doi:10.1371/journal.pgen.1003699)
Supplement: Dataset S1 — Profile of acetylation changes in response to NEE. The wig file H3K9K14ac_changes.wig can be uploaded to the UCSC Mouse Genome Browser (genome.ucsc.edu). Regions of significant H3K9K14ac increase are shown as black column bars. The height of each column is −log(p-value). Regions of significant H3K9K14ac decrease are shown as grey column bars. The height of each column is log(p-value). Only regions with p-value<0.001 are included (provided as a compressed WIG file). (ZIP) [file pgen.1003699.s001.zip]

Archive with 3 entries (2 files):
- H3K9K14ac_changes.wig.txt
- __MACOSX/
- __MACOSX/._H3K9K14ac_changes.wig.txt
