# Supplementary material for: Binding of TFIIIC to SINE Elements Controls the Relocation of Activity-Dependent Neuronal Genes to Transcription Factories
Source: PLoS Genet. 2013 Aug 15;9(8):e1003699. doi: 10.1371/journal.pgen.1003699 (PMC3744447; doi:10.1371/journal.pgen.1003699)
Supplement: Dataset S1 — Profile of acetylation changes in response to NEE. The wig file H3K9K14ac_changes.wig can be uploaded to the UCSC Mouse Genome Browser (genome.ucsc.edu). Regions of significant H3K9K14ac increase are shown as black column bars. The height of each column is −log(p-value). Regions of significant H3K9K14ac decrease are shown as grey column bars. The height of each column is log(p-value). Only regions with p-value<0.001 are included (provided as a compressed WIG file). (ZIP) [file pgen.1003699.s001.zip › H3K9K14ac_changes.wig.txt]

track type=wiggle_0 name="-log(p)" description="H3K9K14ac modulation" visibility=full autoScale=off viewLimits=-12:12 yLineOnOff=on windowingFunction=maximum	

variableStep chrom=chr1 span=2000	
3225501	-3.1343
3226001	-3.49653
3241001	3.07946
3241501	3.54958
3242001	4.43697
3242501	4.21513
3243001	3.54958
3377001	3.10588
3377501	3.32773
3381001	-3.19338
3381501	-4.43024
3424001	-3.1343
3506001	3.54958
3811001	-3.18352
3811501	-3.18352
4131501	-3.21561
4132001	-4.22874
4560501	3.36724
4561001	3.55647
4561501	3.93838
4562001	5.76807
4562501	3.74688
4825001	-3.86147
4825501	-3.1343
4826001	-3.58146
4995501	-3.19338
5092001	-3.7237
5092501	-5.67844
5093001	-6.26478
5093501	-5.23122
5094001	-4.94722
5094501	-5.05906
5095001	-3.38457
6215001	3.14793
7088001	3.28063
7089001	3.17928
7101501	-3.73777
8548501	-3.6679
8549001	-4.9691
8549501	-3.86147
8550001	-3.21561
8550501	-3.55454
9298501	-3.1343
9580501	-3.43117
9593501	-3.62642
9615501	3.26234
9617001	3.62464
9640501	-3.55173
9641001	-4.44157
9641501	-4.27092
9736001	3.46823
9736501	4.38852
9737001	4.24541
9737501	4.86437
9738001	4.31305
9738501	4.09847
9739001	4.62529
9758501	-3.1343
9814001	-3.32247
10012501	-3.9794
10032001	4.53525
10032501	4.05407
10033001	3.70037
10033501	6.7031
10034001	5.16579
10034501	4.60264
10050001	-3.55173
10050501	-4.65831
10051001	-3.80905
10051501	-3.36951
10140501	-3.06733
10141001	-3.38457
10141501	-3.22781
10183001	3.32524
10218001	-4.89172
10218501	-4.94722
10469501	-3.1343
10470001	-3.1343
10470501	-3.1343
10471001	-3.1343
10850501	-3.58146
10851001	-3.58146
10981501	-3.73777
10987501	-3.1343
11006501	-3.1343
11007001	-3.1343
11155001	-3.21561
11155501	-3.21561
11156001	-3.21561
11156501	-3.89722
12024001	-3.9794
12024501	-3.18352
12577001	-3.58146
12673001	-3.02759
12673501	-3.02759
12674001	-3.02759
12674501	-3.02759
12675001	-3.34544
12684501	-3.09875
12693501	-3.89722
12694001	-4.24319
12821501	-4.59751
12822001	-5.05906
12822501	-3.97834
12823001	-3.87608
12823501	-3.13668
12852001	3.10588
12853001	3.74688
12853501	3.86555
12866501	4.09392
12867001	3.36724
12971501	3.77143
12993501	3.99328
12994001	3.10588
12994501	3.10588
13060501	-3.55454
13061001	-3.99447
13061501	-3.02759
13104001	-3.49653
13104501	-4.59803
13105001	-3.34544
13149001	-3.38457
13188501	-3.16175
13380001	-3.02759
13412001	-3.18668
13412501	-3.84031
13413501	-3.32247
13414501	-4.11644
13415001	-3.13668
13447501	-3.18352
13575501	3.14793
13623501	3.54958
13648001	3.34465
13697001	3.36724
13697501	3.6857
14131001	-3.55454
14220001	-3.18668
14220501	-3.45979
14230501	3.77143
14231001	3.77143
14231501	3.54958
14232001	3.54958
14272501	-3.1343
14273001	-3.1343
14728001	3.14793
14867501	-3.1343
15315501	3.32773
15521501	3.10588
15548001	3.10588
15574501	-5.57116
15575001	-5.57116
15575501	-4.59803
15576001	-4.59803
15576501	-3.19338
15588001	-3.49653
15588501	-4.37734
15589001	-4.77528
15590501	-3.1343
15606501	3.17928
15607001	4.09392
15607501	3.88945
15608001	4.29906
15608501	4.21513
15609001	3.54958
15609501	4.43697
15610001	3.99328
15611001	3.504
15612001	3.15391
15623001	-3.55173
15623501	-3.55173
15667501	-3.1343
15668001	-3.1343
15759001	-3.34544
15760501	-3.19338
15967001	-3.58146
15967501	-3.58146
16102001	3.69642
16102501	4.44754
16103001	3.94082
16104001	3.19661
16104501	3.76052
16216001	-4.57947
16216501	-3.96617
16217001	-4.27092
16217501	-3.55173
16218001	-4.44157
16364501	-3.2679
16683501	3.32773
16684001	3.10588
16684501	3.10588
16708001	-3.99447
16708501	-3.49653
16709001	-3.49653
16709501	-3.21561
17112501	-3.71916
17113001	-4.20062
17113501	-4.82283
17114001	-4.07635
17114501	-4.4998
17901501	-3.1343
17902001	-3.55454
17902501	-3.21561
18987501	-3.18352
19284501	-3.18352
19962001	-3.18352
20602001	3.32773
20602501	3.32773
20603001	3.32773
20603501	3.10588
20879501	-3.3373
21018001	-3.18668
21416501	-3.0784
21496501	3.74688
21651501	-3.66558
21652001	-3.36951
21653001	-3.66558
21683501	-3.18352
21702001	3.77143
21702501	3.54958
21703001	3.99328
21703501	3.99328
21704001	3.28063
21760501	-3.2679
21761001	-3.18668
21875001	3.10588
21911001	3.14793
21911501	4.71395
21912001	4.23194
21912501	4.90995
22202001	3.07946
22280501	-4.59209
22281001	-3.99447
22335001	-3.73777
22336001	-3.47343
22336501	-3.27086
22772501	-3.32247
22773501	-3.55173
22905001	-3.18352
23062001	-3.18352
23062501	-4.37734
23063001	-3.18352
23063501	-3.9794
23064001	-3.49653
23064501	-3.49653
23065001	-3.89722
23202501	-3.55454
23203001	-3.02759
23217001	-3.86147
23217501	-3.21561
23218001	-3.86147
23261501	3.48922
23262001	3.28337
23262501	4.91365
23263001	4.12232
23263501	3.7301
23503001	3.10588
23850001	3.35522
23850501	3.09168
23851001	4.60148
23866001	3.28063
23866501	3.32773
23888501	-4.1234
23889001	-3.4989
23961501	3.10588
23962001	3.54958
23962501	4.43697
23963001	4.21513
23963501	4.43697
24012501	-4.36966
24013001	-5.16633
24013501	-5.16185
24014001	-4.73096
24038001	3.55647
24130501	-3.55454
24131001	-4.24319
24131501	-5.9691
24132001	-3.55454
24174501	-3.58146
24175001	-3.58146
24175501	-3.49653
24202501	-3.02759
24384501	4.1309
24385001	4.71116
24385501	3.74688
24386001	3.14793
24526501	-3.1343
24527001	-3.49653
24620501	3.7888
24621001	4.13864
24621501	3.2566
24747001	3.32773
24753001	3.07054
25113001	3.07946
25115501	-3.16175
25155001	3.32524
25155501	3.32524
25168501	-3.19338
25287501	4.32437
25374501	3.28063
25517501	-3.89722
25574501	3.36724
25884001	3.26554
25885501	3.11294
25886001	3.01105
25886501	3.31191
25887001	3.27286
25888501	3.73674
26630501	-3.18352
26631001	-3.18352
26837501	-3.18352
26838001	-3.18352
26850501	-3.49653
26851001	-3.49653
26851501	-3.49653
26852001	-3.49653
26989501	-3.18352
27166001	-3.18352
27166501	-3.18352
27167001	-3.18352
27167501	-3.58146
27168001	-3.58146
27976001	-3.58146
27976501	-3.58146
27977001	-3.18352
27977501	-3.18352
27978001	-3.18352
27978501	-3.18352
28955501	-3.18352
28956001	-3.49653
28956501	-3.49653
28957001	-3.86147
29076001	-3.18352
30825001	3.10588
30825501	3.32773
30833001	4.21513
30833501	4.88067
30834001	3.36724
30834501	3.55647
30835001	4.32437
30835501	3.93838
30854001	-3.1343
30878001	4.71395
30929001	3.17205
30930001	3.13201
31211501	3.99328
31246501	-3.18352
32251001	-3.18352
32356501	-3.99447
32357001	-4.1234
32357501	-4.13326
32358001	-4.43024
32358501	-5.20685
32359001	-3.92627
32697501	3.32524
32717501	-3.18352
32914501	-3.34544
33516001	-3.1343
33516501	-3.49653
33517001	-4.59803
33517501	-4.22874
33729501	3.07054
33834001	4.88208
33834501	5.35985
33835001	3.8405
33927001	3.10588
33998501	3.22561
34152001	3.34465
34168001	3.04807
34168501	4.41678
34214001	-3.13668
34468001	-4.73096
34468501	-4.57947
34469001	-5.41584
34469501	-3.73777
34470001	-3.73777
34470501	-5.67614
34521001	-5.03516
34521501	-5.52518
34522001	-3.55173
34565501	-3.1343
34657001	-3.06733
34739501	-3.9794
34878501	-5.13316
34879001	-5.06246
34879501	-6.09402
34912501	3.32287
35095501	-3.49653
35162001	-3.58146
35436501	-3.19338
35437001	-3.2679
35505501	-4.37734
35506001	-4.37734
35506501	-4.37734
35507001	-3.21561
35579501	3.32773
35749501	3.32773
35750001	3.10588
35750501	3.32773
35752001	3.32773
35872501	-3.55454
35873001	-4.9436
35873501	-5.71576
35874001	-4.65831
35874501	-3.55454
35912501	-3.1343
35931501	-4.13326
35932001	-4.13326
35933001	-3.55173
35933501	-3.55173
35942001	3.32773
35942501	3.10588
35943001	3.10588
36008501	3.07946
36129501	-3.84159
36151001	3.22561
36223501	3.07946
36224001	3.48273
36224501	3.28063
36230501	-3.16175
36231001	-3.58258
36252001	-3.67514
36252501	-3.59788
36253001	-5.223
36253501	-4.51986
36254001	-4.57041
36278001	-3.97834
36321001	3.07946
36321501	3.07946
36322001	3.48273
36322501	3.48273
36407501	3.32524
36408001	3.36724
36408501	3.07946
36409001	3.48273
36410001	3.32524
36483501	-3.55173
36485001	-3.32247
36486001	-3.32247
36495001	-3.84734
36495501	-4.43024
36496001	-4.62758
36518501	3.17928
36552501	3.12848
36553001	3.43101
36569001	3.07833
36569501	3.06298
36570501	3.04956
36618001	3.07946
36627501	-3.11588
36669001	-3.13668
36675501	-3.0784
36676001	-3.55173
36676501	-4.57947
36677001	-4.57947
36677501	-3.36951
36694001	-3.24443
36706501	-3.19338
36708501	-3.49653
36795501	3.10588
36892001	3.14793
36892501	3.504
36893001	3.14793
36914001	3.07946
36946501	-4.23712
36947001	-3.87608
36991001	3.84401
37155501	-3.02333
37237001	-3.6679
37237501	-3.6679
37251001	3.10588
37291501	3.54958
37292001	3.32773
37293001	3.54958
37293501	3.10588
37300501	-3.84031
37301001	-3.80905
37308501	-3.58258
37309001	-3.65312
37397501	3.15391
37398001	3.02182
37405001	3.93838
37421001	3.12073
37439001	3.8405
37571501	4.23194
37572001	4.60264
37572501	6.31337
37573001	5.63423
37573501	3.12073
37649001	-3.02759
37683001	3.07946
37683501	3.55647
37684001	4.36629
37693001	4.32437
37708001	-3.52337
37708501	-3.78054
37709001	-4.66662
37927501	-3.07198
37946001	-3.20116
37948001	-3.31936
37974001	3.55647
38055501	3.15692
38259501	-3.02333
38269001	-3.47343
38276001	-4.66662
38309501	-3.58258
38310001	-3.27086
38324501	3.55647
38328001	-3.27086
38328501	-3.65312
38408501	-3.1343
38506001	-4.11808
38506501	-4.4002
38507001	-3.05379
38514501	-3.4989
38515001	-5.08806
38593501	-5.67614
38594001	-6.41468
38594501	-5.51843
38595001	-5.35108
38595501	-5.05906
38617001	3.14793
38617501	4.18923
38618001	4.18923
38618501	4.90397
38628001	3.99328
38628501	3.54958
38651501	-3.12096
38875001	-3.54113
38917001	-3.31773
39090501	-3.16175
39091001	-3.83507
39164501	-3.11588
39232501	-3.06495
39238001	-3.65312
39282501	-3.34544
39296501	4.51874
39297001	4.32437
39297501	5.33324
39298001	4.71395
39298501	3.14793
39510501	-3.24862
39521501	3.28063
39522001	3.28063
39571001	3.07946
39612001	4.56359
39612501	5.5317
39613001	6.20863
39613501	5.86648
39614001	6.00435
39614501	3.8405
39670001	3.83869
39745501	3.07946
39757501	-3.32247
39758001	-3.22781
39759001	-4.69241
39873001	-3.02759
39963501	-3.04949
39964501	-3.9189
39965001	-5.40816
39965501	-3.28458
40083501	-3.49981
40084001	-6.1327
40084501	-5.223
40085001	-4.76618
40143501	-3.14132
40321001	3.32773
40333501	-3.02759
40434001	3.32524
40434501	4.51874
40435001	5.50226
40454501	-3.18352
40668001	3.10588
40784501	-3.49653
40785001	-3.49653
40785501	-3.49653
40867501	-3.02759
40868001	-3.34544
40868501	-3.02759
40869001	-3.02759
41212001	-3.02759
41303501	-3.02759
41560501	-3.1343
41563501	-3.18352
41866001	-8.12155
41866501	-6.91772
41867001	-5.47608
41867501	-4.19767
41868001	-4.37858
41868501	-5.454
41869001	-4.69009
41967501	-3.21561
42010501	-3.58146
42011001	-3.58146
42011501	-3.58146
42012001	-3.58146
42012501	-3.58146
42013001	-3.49653
42016001	-3.2679
42016501	-3.66558
42017001	-4.44157
42017501	-4.44157
42018001	-3.80905
42019001	-3.86147
42305501	-3.06733
42306001	-3.38457
42306501	-3.45979
42307001	-3.2679
42408501	3.10588
42409001	3.54958
42409501	3.32773
42410501	3.10588
42470501	-3.84031
42471001	-4.73096
42471501	-5.52518
42472001	-5.03516
42472501	-4.20371
42473001	-3.55173
42651001	-3.55454
42664501	-3.55173
42670501	-3.18352
42683501	-3.21561
42751001	-3.27092
42757001	3.09047
42907001	-3.73043
42936001	3.36724
42937001	3.55647
42946501	-3.18668
42952501	3.54958
42953001	3.77143
42953501	3.54958
42954001	3.10588
43018001	3.36724
43100501	-3.16175
43109501	-3.38457
43181501	3.6857
43182001	4.29906
43235501	-3.19183
43260001	3.504
43260501	3.55647
43552001	-3.2679
43792501	3.32773
43818001	3.27894
43820001	3.07054
43838501	-3.43798
43839001	-3.04949
43839501	-3.24862
43840001	-5.07863
43840501	-3.54113
43841001	-3.22781
43866501	3.6857
43987001	-4.37734
43987501	-3.49653
45486001	-3.58146
45486501	-3.58146
45487001	-3.1343
45823001	-3.02759
45870001	4.18923
45870501	3.07054
45884501	-3.4989
46073001	-3.55454
46073501	-3.02759
46074001	-3.55173
46074501	-3.84031
46327001	-3.86147
46328001	-3.18352
46942001	3.10588
46963501	-3.12096
47106501	3.32773
50637001	-3.18352
50637501	-3.18352
50638001	-3.18352
50975001	-3.02759
50982501	-4.29148
50983001	-3.59201
50983501	-3.46738
51009501	3.48273
51112001	-3.55173
51112501	-3.55173
51113001	-3.55173
51147501	3.99328
51148001	3.99328
51148501	3.99328
51149001	3.77143
51149501	3.54958
51150001	3.10588
51198501	3.32773
51210001	4.43697
51244501	3.10588
51245001	3.32773
51245501	3.32773
51246001	3.32773
51246501	3.77143
51255001	-4.77035
51255501	-6.82472
51256001	-6.49625
51256501	-5.74634
51257001	-5.74634
51257501	-4.73096
51324001	-3.05841
51324501	-3.49981
51325001	-3.51879
51325501	-3.83507
51529501	-3.12096
51748001	3.88945
51748501	3.48273
51942001	3.77143
51942501	4.21513
51943001	3.54958
51952501	3.6857
51966501	3.38232
51967001	4.17794
51967501	3.43101
51968001	3.67378
52027501	-3.49653
52099001	-3.58146
52099501	-3.58146
52178501	-4.3733
52187001	-3.36951
52234501	3.88945
52235001	3.28063
52235501	3.07946
52358501	-3.56731
52359001	-3.11588
52555001	3.26234
52683001	-3.58146
52728001	3.54958
52765501	3.17928
52812001	-3.36951
52812501	-3.36951
52813001	-3.19338
52814001	-3.4989
52851501	3.88945
52852001	4.09392
52923001	3.07946
53211501	-3.18352
53212001	-3.18352
53212501	-3.18352
53213001	-3.18352
53349501	-3.6679
53350001	-3.02759
53449501	-3.49653
53767501	-3.9794
53896501	3.88945
53897001	3.36724
53897501	3.88945
53898001	3.17928
53898501	3.17928
53907001	-3.49653
53907501	-4.22874
53908001	-3.55454
53908501	-3.34544
53955001	4.21513
54038001	-3.36951
54038501	-4.65831
54039001	-3.80905
54040001	-3.38457
54040501	-5.76635
54041001	-5.07863
54091001	3.48273
54108501	-3.4989
54109001	-3.0784
54109501	-3.0784
54110001	-4.24319
54110501	-3.99447
54179001	-3.11588
54223501	3.50847
54476001	-3.55454
54476501	-3.55454
54485001	3.54958
54493501	3.26234
54494001	3.04963
54494501	3.26365
54496501	3.35522
54570001	3.10588
54570501	3.10588
54571001	3.10588
54601001	-3.1343
54601501	-3.1343
54602001	-3.1343
54626001	-3.49653
54626501	-3.49653
54627001	-3.49653
54629001	-3.18352
54790501	3.28063
54791001	3.28063
54791501	3.28063
54792001	4.43697
54792501	4.88067
54793001	4.88067
54793501	3.54958
54985501	3.10588
55046001	3.32287
55046501	3.02182
55136001	3.55647
55136501	4.32437
55137001	5.33324
55250001	3.07946
55290501	3.07946
55367501	-3.58146
55450501	-3.02759
55466001	3.14793
55468001	3.54958
55468501	3.54958
55469001	3.77143
55473001	-3.0784
55474501	-4.11644
55475001	-4.48515
55475501	-4.43024
55547501	-3.86147
55548001	-3.9794
55548501	-3.9794
55549001	-3.18352
55591501	-3.21561
55730501	-4.65831
55953501	-3.27462
55954001	-3.4366
55954501	-4.19767
55955001	-3.62073
55955501	-6.04622
55956001	-3.16175
56509501	-3.49653
56611501	-5.57116
56612001	-5.9691
56612501	-4.59803
56613001	-4.59803
56613501	-4.59803
56648501	-3.58146
56649001	-3.58146
56649501	-3.58146
56650001	-3.49653
56887501	5.10252
56888001	4.50483
56914001	3.10588
56923001	3.32773
56960001	-3.24862
56982501	3.48273
56983001	3.6857
57085501	-3.58146
57086001	-3.58146
57086501	-3.58146
57087001	-3.58146
57087501	-4.37734
57088001	-3.49653
57171501	-4.59209
57172001	-3.99447
57172501	-3.99447
57173001	-3.99447
57173501	-3.99447
57310001	-3.58146
57506001	-3.02759
57802501	-3.4989
57803001	-3.0784
57803501	-3.0784
57804501	-3.0784
57887501	3.28063
58047501	-3.02759
58284501	-3.36951
58409501	-3.1343
58531501	-4.59803
58532001	-4.59803
58532501	-3.34544
58554001	-3.32247
58559001	-3.36501
58642001	-3.89333
58642501	-3.46964
58643001	-3.39652
58643501	-3.75703
58644001	-3.77623
58644501	-3.29136
58649001	3.10588
58765001	-3.1343
58765501	-3.1343
58766001	-3.1343
58799501	-3.12096
58849501	-3.1343
58850501	-3.19338
59027501	3.70037
59165001	3.17928
59165501	5.12541
59166001	3.93838
59198001	3.77143
59260001	3.6857
59292501	-4.96427
59293001	-3.46256
59293501	-3.83081
59294001	-3.66384
59294501	-3.65661
59295001	-3.63814
59309001	-3.27086
59309501	-3.27086
59431001	-3.1343
59449501	-3.02759
59450001	-4.59803
59450501	-3.86147
59451001	-4.59803
59451501	-3.49653
59452001	-3.49653
59452501	-3.1343
59505501	3.28063
59583001	3.32773
59599001	-3.4989
59599501	-4.59209
59600001	-4.59209
59600501	-4.22874
59634501	-3.18352
59747001	3.10588
59748001	3.32773
59792501	3.10588
59901001	-3.12096
59934501	-3.92347
59935001	-3.43117
59935501	-4.76618
59936001	-5.1271
59936501	-3.92347
59967501	-3.47343
60087501	-4.59209
60212501	-3.4989
60213001	-5.41584
60213501	-4.43024
60214001	-3.65312
60250001	3.99297
60437501	3.54958
60438001	3.99328
60553001	3.32773
60571001	3.14793
60571501	5.10252
60572001	3.28063
60572501	3.48273
60573001	3.14793
60575501	3.36724
60576501	3.77143
60630001	-3.1343
60655501	3.10588
60708001	3.10588
60708501	3.10588
60709501	3.32773
60715001	-3.66558
60820501	-3.58146
60860501	3.32773
60861001	3.32773
60902501	-3.89844
60903001	-4.4002
60903501	-5.5522
60904001	-4.04873
60904501	-4.87185
60905001	-3.33935
60905501	-3.13668
60919501	-3.28211
61054001	-4.24319
61054501	-4.24319
61055001	-3.6679
61231501	-3.2679
61232001	-3.6679
61232501	-5.34173
61233001	-5.84632
61233501	-4.73096
61234001	-5.03516
61234501	-5.65305
61433001	4.21513
61600001	-3.2679
61600501	-3.66558
61601001	-6.36704
61601501	-5.57116
61602001	-4.37734
61602501	-4.37734
61603001	-4.37734
61822001	-3.58146
61822501	-3.58146
61859501	-3.18352
61905501	-3.18352
61906001	-3.9794
61906501	-4.37734
61907001	-3.49653
61907501	-3.49653
62096001	-3.18352
62096501	-3.18352
62391001	3.10588
62637501	-3.49653
62798501	-3.05087
62799001	-3.05074
62799501	-3.76876
62800001	-3.83507
62800501	-3.13668
62801001	-3.97834
62801501	-4.02026
62802501	-3.02759
62842001	-3.24052
62857001	3.17928
62906501	-4.9436
62907001	-7.60239
62907501	-8.36304
62908001	-7.45925
62908501	-6.71487
62909001	-6.71487
62909501	-4.59209
62929501	-3.80905
62930001	-3.19338
62930501	-4.59209
62950001	3.10588
62950501	3.10588
63110001	-3.34544
63113501	3.77143
63114001	3.10588
63114501	3.10588
63115001	3.10588
63492501	-3.11603
63493001	-4.20132
63493501	-3.59673
63497001	4.50483
63497501	3.88945
63500501	-3.11588
63502501	-4.02026
63503001	-5.18933
63503501	-3.19183
63505501	-3.94245
63541001	-3.66558
63541501	-3.45979
63623501	3.6857
63714001	-3.11147
63809001	-3.96947
63809501	-3.71916
63810001	-3.49981
63977501	-3.22781
63978501	-3.43056
64041001	-3.07198
64041501	-3.08599
64042001	-3.24386
64110501	3.19661
64112501	3.10298
64113001	3.35068
64129501	-3.67514
64137001	3.17928
64186001	-3.34544
64186501	-3.02759
64263001	-3.18352
64263501	-3.58146
64264001	-3.1343
64426501	-3.02759
64455001	-4.99492
64455501	-4.99492
64456001	-3.99447
64456501	-3.49653
64462001	-4.22874
64462501	-3.86147
64509001	-3.80905
64577001	-3.58784
64577501	-3.32445
64578001	-3.37078
64735501	3.07946
64790501	-3.36951
64791001	-3.80905
64792001	-3.19338
64792501	-3.34544
64796501	-3.02759
64878001	3.32773
64966001	-4.18548
64971501	-3.28458
64994501	-3.18668
65223001	-3.24443
65332001	-3.0784
65332501	-3.99447
66179501	-4.9436
66180001	-5.29746
66180501	-4.65831
66181001	-4.65831
66273001	-3.19338
66273501	-3.36951
66274001	-3.36951
66274501	-3.36951
66275001	-3.34544
66397501	-3.52337
66446001	3.32773
66447501	3.55647
66454001	4.1309
66486501	-4.24319
66490501	3.88945
66491001	3.88945
66491501	3.6857
66545001	-4.27092
66546001	-3.36951
66546501	-3.99447
66547001	-3.6679
66547501	-3.02759
66698501	4.32437
66852501	-3.02759
66864501	-3.304
66865001	-3.63796
66891001	-3.02333
66891501	-3.06733
66892001	-4.38961
66892501	-4.66662
66893001	-4.66662
66893501	-3.84734
66894001	-4.43024
67076501	-4.00042
67281501	-3.02759
67282001	-3.55454
67338001	-3.58146
67338501	-3.58146
68112001	-3.18352
68112501	-3.18352
68113001	-3.18352
68113501	-3.18352
68114001	-3.18352
68114501	-3.18352
68805001	-3.02759
68810001	-4.22874
68810501	-4.77528
69049501	-3.21561
69050001	-3.86147
69050501	-3.86147
69051001	-4.77528
69155001	4.37364
69155501	3.18241
69464501	-3.58146
69736001	-3.13668
69736501	-5.18933
69737001	-7.41673
69737501	-7.77636
69738001	-6.36661
69821501	-5.17322
69822001	-7.56086
69822501	-5.33427
69823001	-3.84031
69824501	-3.55173
69831001	4.43697
69831501	3.88945
69832001	3.88945
69832501	3.48273
69833001	3.88945
70226001	-3.58146
70228501	-3.49653
70230001	-3.21561
70230501	-3.21561
70232501	-3.1343
70233001	-3.18352
70672501	-3.58146
70673001	-3.58146
70673501	-3.58146
70674001	-3.58146
70674501	-3.18352
70675001	-3.18352
70701501	-3.58146
70702001	-3.58146
70702501	-3.58146
70860501	-3.1343
70861001	-3.1343
70861501	-3.9794
70862001	-3.9794
71684001	-3.55454
71712001	-3.21561
71712501	-3.21561
71713001	-3.55454
71713501	-3.55454
71793001	-3.58146
71793501	-4.37734
71794001	-3.49653
71830001	-3.1343
71831501	-3.21561
71832001	-3.21561
71840501	-3.86147
71841001	-4.22874
71841501	-3.9794
71865001	-3.18352
71865501	-3.18352
71866001	-3.58146
72035501	3.54958
72036001	3.32773
72036501	3.10588
72216501	-3.67514
72217001	-3.67514
72217501	-4.30773
72218001	-4.27092
72218501	-6.46744
72219001	-7.98236
72219501	-3.6679
72244501	-3.34544
72256001	-3.38457
72256501	-5.223
72261001	-3.0784
72261501	-3.0784
72289001	-4.18388
72289501	-3.49394
72290001	-3.16321
72290501	-3.49394
72291001	-4.37044
72291501	-4.36966
72292001	-3.83246
72318001	-3.34544
72319501	-3.6679
72343501	4.71116
72344001	3.6857
72393001	-3.0784
72398001	-3.96617
72399001	-3.34544
72488501	-3.55454
72508501	3.32287
72551501	-5.27203
72552001	-3.56731
72552501	-4.76618
72570501	3.17928
72621001	3.36724
72622501	3.78836
72623001	4.38874
72623501	4.57339
72625001	3.01178
72642501	3.70037
72824001	-4.37734
72861001	-3.34544
72861501	-5.57116
72862001	-3.58146
72862501	-3.58146
72863001	-3.18352
72916001	-3.22353
72925501	-3.04949
73015001	-3.06733
73015501	-4.20371
73016001	-4.59751
73016501	-4.43024
73017001	-3.36951
73122001	-4.77528
73122501	-5.57116
73123001	-5.9691
73123501	-4.59209
73124001	-3.19338
73124501	-3.19338
73125001	-3.19338
73138001	-3.66558
73138501	-4.1234
73139001	-3.89722
73139501	-3.89722
73151001	-3.1343
73151501	-3.58146
73153001	-3.19338
73170501	-5.17322
73219501	-3.1343
73220001	-5.71576
73220501	-4.9691
73221001	-4.9436
73221501	-5.29746
73222001	-4.65831
73222501	-3.4989
73285501	-3.9794
73497501	-3.19338
73498001	-4.1234
73498501	-3.80905
73499001	-4.32473
73499501	-3.96617
73500001	-3.55173
73500501	-3.2679
73675501	-4.37734
73676001	-3.49653
73722001	-3.58146
73792001	3.10588
73792501	3.10588
73875501	3.17928
73876001	4.21513
73876501	3.54958
74087001	-3.27086
74095001	4.29906
74095501	4.09392
74189501	-3.55173
74190001	-3.55173
74191501	-3.19338
74283501	3.11545
74284501	3.09736
74285001	3.00368
74293501	4.32437
74410501	3.04807
74411001	3.02182
74438001	-3.24052
74438501	-3.06083
74439501	-3.25452
74440001	-4.53989
74517501	-3.02759
74550501	-3.80916
74551001	-3.73691
74570501	4.32437
74571001	4.32437
74571501	3.68414
74627001	-3.65312
74725001	-3.06733
74727001	-4.57947
74727501	-3.06733
74795001	3.32524
74806501	3.14793
74807001	4.88067
74807501	3.17928
74829501	-3.07366
74839501	3.32277
74840001	3.55484
74840501	3.04602
74855001	-3.16321
74856001	-3.09394
74922001	3.07946
75060501	-3.36501
75061001	-3.11588
75298001	-3.38457
75306501	3.89621
75307001	3.58462
75307501	5.04209
75308001	7.13169
75308501	6.65674
75309001	4.69803
75309501	4.69803
75385001	-4.85213
75385501	-3.59736
75386001	-4.63149
75386501	-4.95309
75387001	-4.75495
75387501	-3.00692
75399501	3.09168
75519001	-3.12623
75519501	-3.24534
75560001	3.32287
75561001	3.94082
75561501	3.40553
75580501	-3.31773
75581001	-3.06495
75587501	-3.6561
75588001	-3.06495
75588501	-4.3733
75607001	-4.43024
75607501	-3.55173
75608001	-3.55173
75608501	-4.27092
75609001	-3.55454
75609501	-3.1343
75610001	-3.49653
75682001	-3.55454
75736501	-3.19338
75820001	-3.99447
75820501	-3.4989
75821501	-3.2679
75822001	-3.96617
75822501	-3.2679
75949001	3.32773
75949501	3.54958
76018501	3.10588
76073501	3.77143
76126501	-3.1343
76326001	-3.1343
76326501	-3.1343
76431001	3.77143
76431501	3.10588
76660001	-3.21561
76774001	-3.18352
76774501	-3.58146
76969501	-3.1343
76970001	-3.1343
76970501	-3.1343
76971001	-3.1343
76971501	-3.1343
77058001	3.07946
77059001	3.10588
77156001	3.32773
77156501	3.10588
77157501	3.32773
77158001	3.77143
77158501	3.99328
77159001	3.77143
77346501	-4.32473
77347001	-3.34544
77389501	3.93838
77390001	3.48273
77394501	3.27894
77446501	-3.02333
77447001	-3.45979
77456001	-3.84031
77518001	-3.33935
77527501	-4.89172
77528001	-3.19183
77528501	-3.47343
77529001	-3.65312
77529501	-3.06733
77613001	-3.58146
77867501	-3.1343
77868001	-3.1343
77868501	-3.9794
77869001	-3.9794
77869501	-3.1343
78215501	-3.02759
78304501	-3.96617
78306001	-6.76982
78306501	-6.67993
78307001	-5.43392
78307501	-5.43392
78309001	-3.16175
78372001	3.07946
78670501	3.36724
78671001	3.48273
78671501	3.6857
78672001	3.48273
78672501	5.10252
78673001	4.21513
78673501	3.77143
78674501	3.99328
78678001	-3.73777
78719501	-3.02333
78723001	4.51874
78723501	3.36724
78810501	3.32773
79712001	-3.0784
79712501	-4.24319
79746501	-3.21561
79748001	-3.02759
79884501	-3.1343
80033501	3.77143
80294501	-3.86147
80295001	-3.1343
80445001	3.10588
80518501	3.28063
80519001	3.48273
80550001	3.32773
80550501	3.32773
80551001	3.10588
80603001	3.54958
80603501	3.28063
80613001	3.32773
80725001	3.07946
80725501	3.6857
80726001	3.6857
80726501	4.09392
80727001	3.32773
80821001	-3.36951
81053501	-3.1343
81054001	-3.49653
81054501	-3.89722
81055001	-4.99492
81055501	-3.96617
81186501	3.32773
81187001	3.07946
81517001	-4.22874
81517501	-3.55454
81995501	-3.18352
81996001	-3.18352
81996501	-4.37734
81997001	-4.37734
81997501	-4.37734
81998001	-3.9794
81998501	-4.37734
82244501	3.48273
82245001	4.09392
82267501	-4.59209
82268001	-3.36951
82268501	-3.36951
82285001	-3.61193
82287001	-3.30231
82392501	3.32773
82393001	3.10588
82414001	3.10588
82494501	-4.24319
82495001	-4.9691
82495501	-3.1343
82496001	-3.1343
82496501	-3.1343
82497001	-3.1343
82497501	-3.1343
82549501	-3.55454
82550001	-3.02759
82601501	3.55647
82767501	3.32773
82823001	-3.02759
82879501	-4.1234
82896001	3.54958
82896501	3.10588
82897001	3.10588
83038001	-3.89722
83479001	-3.21561
83479501	-3.21561
83480001	-3.21561
83480501	-3.21561
83481501	-4.37734
83482001	-4.37734
83525001	-3.18352
83723001	3.17928
83869501	-3.9794
84202501	-3.49653
84210501	3.07946
84394501	-3.89722
84407501	-3.1343
84481501	3.28063
84482001	3.28063
84482501	3.48273
84523501	3.10588
84524001	3.10588
84555501	-3.13668
84556001	-5.5856
84556501	-4.69241
84557001	-5.86495
84557501	-4.85045
84558001	-3.97834
84607501	3.07946
84673501	-3.34544
84781501	3.86555
84906001	3.77143
84906501	3.99328
87597501	-3.18352
87598001	-4.77528
87598501	-5.71576
87599001	-3.80905
87754001	4.29906
87754501	3.88945
87765501	-3.36501
87767501	-3.54113
87789001	-5.06246
87789501	-6.24887
87790001	-3.57617
87820501	3.68414
87821001	3.28063
87851001	-3.63355
87900501	3.10588
87927001	-4.76618
87927501	-3.9189
87928001	-3.9189
87929001	-3.28458
87954001	3.67378
87979501	3.14793
87980001	4.29906
88025501	3.07946
88049501	-4.00407
88050001	-4.07248
88050501	-3.65841
88051001	-5.10969
88051501	-4.53232
88052001	-3.77447
88077001	4.35309
88256501	-4.0352
88257001	-3.02993
88287001	3.27894
88365501	-3.10244
88373001	-3.45979
88381001	3.10588
88381501	4.21513
88388001	3.04807
88395501	-3.06601
88403001	-4.45569
88407501	-4.63582
88408001	-4.83281
88408501	-5.46553
88409001	-5.27203
88409501	-3.33935
88435001	-3.18352
88435501	-3.86147
88457501	-3.0784
88735001	3.10588
88735501	3.10588
88913001	-3.4989
88913501	-4.30693
88983501	-4.32473
88984001	-4.32473
88984501	-4.32473
89012001	-3.1343
89049501	-3.84031
89050501	-3.02333
89051001	-3.47343
89051501	-3.52337
89075001	3.54958
89108501	4.38874
89109001	6.0924
89109501	5.22081
89118501	3.22561
89119501	3.15391
89120001	5.10252
89120501	4.88067
89168501	-5.69004
89169001	-3.96947
89169501	-3.6994
89170001	-4.276
89170501	-3.79954
89171001	-3.83507
89238001	4.1309
89252501	-3.1343
89314001	-3.07366
89378501	3.94442
89379501	3.30139
89380001	3.00225
89403001	3.68175
89458001	-3.80905
89478001	4.23194
89478501	3.18241
89479001	3.5406
89485501	-3.82552
89517501	-3.05651
89543001	3.54958
89543501	3.07946
89547501	3.07946
89548001	3.07946
89573501	-4.04873
89575001	-4.65182
89575501	-4.81628
89576001	-6.17667
89576501	-3.83246
89577001	-3.45041
89577501	-4.43541
89578001	-3.71916
89603001	-3.29962
89603501	-3.49981
89604501	-3.24052
89605001	-5.46392
89605501	-4.51496
89618001	3.04602
89624001	-3.18668
89655501	3.66534
89679501	3.17928
89748501	3.07833
89749001	3.37941
89766001	-3.73777
89779001	3.32773
89779501	3.10588
89807001	3.6857
90210001	3.77143
90286001	-4.59803
90286501	-3.89722
90287001	-3.6679
90331501	3.10588
90487001	-3.59788
90549501	-3.19338
90550501	-3.02759
90587501	3.10588
90588001	3.77143
90588501	3.07946
90620001	-3.18352
90621001	-3.0784
90641001	-3.67514
90641501	-3.67514
90642001	-4.4998
90642501	-3.67514
90643001	-3.92347
90651501	3.32524
90652001	3.86555
90676001	3.07946
90676501	3.48273
90688001	-3.21561
90688501	-4.24319
90689001	-4.65831
90723501	-4.37734
90724001	-3.18352
90724501	-3.18352
90725001	-3.18352
90725501	-3.18352
90726001	-3.18352
90802501	-3.73777
90954001	-3.19183
91049501	-3.19183
91050001	-3.52337
91057501	-3.55173
91059001	-3.43117
91059501	-3.19183
91099501	-4.37734
91100001	-4.22874
91100501	-4.59209
91101001	-4.65831
91101501	-4.13326
91130001	3.48273
91130501	3.88945
91198001	3.66534
91215501	-3.02759
91216001	-5.34173
91216501	-5.71576
91217001	-4.9691
91217501	-4.77528
91218001	-3.9794
91370501	-6.10053
91371001	-5.79392
91371501	-3.73777
91372001	-3.58258
91372501	-3.06733
91387001	3.34465
91387501	4.23194
91446501	-3.16175
91466501	-3.52337
91467001	-4.85045
91467501	-3.32247
91468501	-3.18668
91469001	-5.20685
91469501	-6.28227
91505501	-3.29962
91506001	-3.16175
91514501	3.22561
91515001	3.07054
91592501	-3.47343
91616501	3.17928
91644001	4.21513
91644501	4.88067
91645001	5.54622
91645501	5.76807
91646001	5.76807
91646501	5.32437
91647001	4.88067
91647501	3.54958
91648001	3.54958
91667501	3.68414
91668001	3.36724
91668501	3.17928
91686001	3.77143
91686501	3.54958
91860001	-3.34544
91860501	-7.06495
91861001	-6.41468
91861501	-6.41468
91862001	-6.07934
91862501	-4.20371
91863001	-3.48379
92116501	-4.66662
92117001	-3.59788
92139501	-3.73777
92202501	3.32773
92203501	3.32773
92238001	-3.0784
92238501	-3.0784
92242501	-3.47343
92243001	-3.78054
92243501	-3.78054
92244001	-3.47343
92244501	-3.58258
92306001	-3.2679
92441001	-3.18352
92441501	-3.18352
92454501	3.07946
92455001	3.07946
92460001	3.10588
92481501	4.09392
92482001	4.29906
92494501	-4.13326
92537501	-3.19338
92538001	-3.4989
92576001	-4.43024
92576501	-4.13326
92577001	-3.80905
92607001	-3.49653
92607501	-4.59803
92608001	-4.59803
92609001	-3.18668
92684501	3.32773
92749501	-3.1343
92750501	-3.21561
92751001	-3.89722
92937501	-3.02333
92949501	-3.17468
92951001	-3.24443
92972501	-3.39536
92973001	-3.09875
92973501	-3.09875
92990501	-4.16951
93012501	-3.09875
93013001	-3.63355
93067001	-3.1343
93067501	-4.37734
93068001	-3.1343
93107001	-3.67596
93196501	3.30053
93197001	5.1517
93197501	6.06279
93198001	6.19055
93198501	5.35521
93282501	3.07946
93283001	3.28063
93283501	4.51874
93284001	3.93838
93284501	4.51874
93285001	3.15391
93379001	-6.50359
93379501	-5.46553
93380001	-6.05206
93380501	-5.27203
93381001	-5.33765
93381501	-5.80868
93382001	-5.74634
93396501	3.99328
93397001	3.32773
93432001	-3.27086
93432501	-3.06733
93433001	-3.96617
93450501	3.74688
93484001	3.54958
93510501	-3.02759
93627001	-3.38457
93753501	3.17928
93773501	-3.51879
93774001	-4.07635
93841501	-3.43366
93962501	3.17928
93963001	3.36724
93963501	4.1309
93981001	3.688
94005501	-3.76876
94006001	-3.48379
94073501	4.23773
94111501	-3.19183
94168001	-3.19183
94170501	-3.34544
94279001	-3.2679
94338501	-3.24386
94339001	-3.61974
94339501	-3.825
94340001	-4.4002
94340501	-3.05379
94559501	3.10588
94590501	3.54958
94591001	3.10588
94597501	3.14793
94606501	3.17928
94607001	4.32437
94607501	4.04818
94608001	3.32524
94608501	4.1309
94722001	3.77143
94723001	3.54958
94797001	-3.66558
94917001	3.35522
94924501	3.26234
94993501	3.73674
94994001	3.01913
95069001	-3.52337
95102001	-3.73777
95115001	-3.2679
95199501	-3.78054
95200001	-4.8854
95200501	-4.18577
95201001	-3.09614
95217001	-3.2679
95232501	-3.59788
95354001	3.32773
95354501	3.10588
95375001	3.07699
95391001	5.54622
95417501	3.88945
95462001	3.28063
95511501	-3.34544
95519501	3.02182
95520001	3.18241
95585001	-3.27086
95586501	-4.43232
95587001	-3.56731
95587501	-3.96947
95588001	-3.28458
95588501	-3.05087
95589001	-3.26232
95622001	3.07054
95696501	-4.66985
95926501	-3.55173
95998001	-3.58146
96161001	-3.58146
96217001	-3.86147
96217501	-3.86147
96888001	-3.58146
96888501	-3.9794
96889001	-4.37734
96889501	-4.37734
96890001	-4.37734
96890501	-3.9794
96891001	-3.9794
98747501	-3.21561
98769501	-3.45605
98770001	-3.24052
98770501	-3.63355
99449001	-3.27086
99449501	-3.67514
99450001	-4.03583
99450501	-4.03583
99654001	3.36724
99658501	3.02182
99795001	-3.02759
99819501	-3.92627
99826001	-3.06495
99826501	-4.00042
99830001	7.32101
99830501	5.12541
99831001	3.504
99881501	3.99328
99882001	4.88067
99952501	3.86555
99953001	3.86555
99953501	3.86555
99954001	3.86555
99954501	4.71116
99955001	3.28063
100057501	-3.99447
100058001	-3.80905
100058501	-4.44157
100059001	-4.99492
100247001	-3.02333
100247501	-3.02333
101277501	-4.24319
101367501	-3.58146
101368001	-3.58146
101368501	-3.58146
101369001	-3.58146
101369501	-3.58146
101800001	-3.58146
101879501	-3.9794
102201001	-3.1343
102202001	-3.58146
102202501	-3.18352
102203001	-3.18352
102203501	-3.18352
102624001	-3.18352
102924001	-3.86147
102924501	-3.86147
102925001	-3.86147
102925501	-4.37734
102926001	-4.37734
102926501	-4.37734
102927001	-4.37734
104688501	-3.1343
105659001	-3.34544
105659501	-3.34544
106034001	-3.9794
106034501	-4.37734
106035001	-4.77528
106035501	-4.37734
106036001	-4.37734
106036501	-4.37734
106037001	-3.58146
106677501	-3.58146
106733001	3.54958
106734001	3.36724
106734501	3.36724
106735501	3.17928
106736001	3.93838
107207501	-3.2679
107244501	-4.59209
107245001	-4.9691
107245501	-5.34173
107246001	-3.99447
107246501	-3.6679
107275501	-3.1343
107304501	-3.02759
107305001	-3.02759
107344501	-3.1343
107552501	3.28063
107612001	-3.18668
107648501	-3.19338
107702001	-3.0784
107702501	-4.59209
107703001	-3.02759
107703501	-3.34544
107773001	-3.18352
107844501	-3.06733
107845001	-3.18668
107859501	-3.19338
107873501	-3.02759
107887501	3.38611
107899501	-4.76322
107900001	-3.84031
107900501	-3.12096
107911501	4.18923
107912001	5.75021
107925501	-3.0784
107926001	-3.36951
108066501	-3.04949
108068001	-4.74215
108068501	-6.03469
108069001	-4.4966
108118501	3.32524
108163001	-3.02759
108163501	-3.99447
108164001	-3.80905
108164501	-3.66558
108165001	-3.45979
108263001	-3.36951
108263501	-3.84031
108268001	-3.39536
108268501	-4.76618
108269001	-4.69241
108269501	-3.11588
108323501	3.33535
108324001	4.00858
108324501	3.5406
108325001	3.07054
108419501	3.32773
108420001	3.32773
108464001	-3.2679
108464501	-3.18668
108465001	-4.02026
108465501	-3.65312
108482001	4.09392
108488501	3.10588
108646501	3.27894
108658501	-3.22781
108659001	-3.06733
108659501	-3.84734
108716501	3.77143
108717001	3.77143
108717501	3.77143
109270501	-3.49653
109458001	3.15391
109458501	3.68414
109459001	3.86555
109459501	3.49338
109881501	-3.9794
109882001	-4.37734
112375501	-3.18352
112376001	-3.18352
112376501	-3.1343
112377001	-3.1343
112377501	-3.1343
112378001	-3.1343
117593501	-3.18352
117594501	-3.18352
117771501	-3.49653
117897501	-3.02759
118042501	-3.9794
118415501	-3.49653
118439501	-3.86147
118440001	-3.86147
118440501	-3.21561
118441001	-3.21561
118456501	-3.18352
120297001	-3.66558
120297501	-3.36951
120298001	-3.0784
120298501	-5.20685
120299001	-4.43024
120299501	-4.89154
120300001	-3.55173
120345001	-3.06733
120345501	-3.58258
120346001	-3.27086
120347501	-3.22781
120362001	3.48273
120376501	-4.02684
120377001	-5.73139
120377501	-5.89255
120378001	-6.14196
120378501	-4.74144
120379001	-4.02293
120593501	-3.58146
120594001	-3.58146
120700501	3.10588
120770501	-3.02759
120771001	-3.86147
120795001	3.77143
120795501	3.99328
120796001	3.32773
120937001	-3.0784
120989501	-3.52337
120990001	-4.59751
120990501	-5.34259
120991001	-4.89154
121044501	-3.58146
121045001	-5.57116
121045501	-5.57116
121046001	-6.36704
121046501	-5.71576
121047001	-3.49653
121047501	-3.6679
121048001	-3.02759
121052001	-3.18352
121106501	3.32773
121107001	3.32773
121115001	-3.02759
121224501	3.14793
121272001	-3.02759
121305001	-3.55454
121305501	-3.1343
121368001	-3.45979
121368501	-3.55173
121400001	-4.64164
121400501	-3.71658
121401001	-3.29252
121401501	-3.21442
121402001	-3.29009
121402501	-3.34792
121403001	-4.00606
121716001	-3.08599
121723501	3.32524
121724001	3.504
121724501	3.14793
121725001	3.17928
121755501	-3.49653
121809501	3.26365
121999501	-3.4989
122000001	-3.99447
122139001	-3.49653
122139501	-4.9691
122140001	-4.65831
122140501	-6.82472
122141001	-8.81559
122141501	-8.81559
122142001	-4.77035
122142501	-3.58258
122227001	-3.1343
122233501	-3.02759
122372501	-3.1343
122600501	-3.58146
122601001	-3.58146
122691501	3.77143
122692001	3.07946
123123001	3.28063
123123501	3.28063
123808001	-3.18352
123883501	-3.58146
123958001	-3.58146
123958501	-3.58146
124254501	-3.19338
124378501	-3.58146
124379001	-3.58146
124430501	-3.9794
124431001	-3.9794
124431501	-3.9794
124432001	-3.9794
125288001	-3.21561
125288501	-3.89722
125289001	-3.55454
125290001	-3.58146
125593001	3.10588
125795501	-3.34544
125911001	-3.0784
125911501	-3.0784
125912001	-3.45979
125917001	-4.13326
125917501	-4.27092
125918001	-3.36951
125918501	-3.19338
125931501	-3.1343
125932501	-4.32473
125933001	-4.32473
125933501	-4.1234
125934001	-4.1234
125934501	-4.44157
125968501	3.32773
125969001	3.77143
126554501	3.54958
126695501	3.10588
126696001	3.07946
126741001	-3.16321
126741501	-3.6332
126750001	-3.1343
126750501	-3.1343
126758001	3.10588
127205501	-3.1343
127206001	-3.9794
127624001	3.10588
127624501	3.77143
127625001	3.99328
127625501	3.99328
127626001	3.54958
128019001	-3.19338
128019501	-3.99447
128045001	-3.55454
128158001	-3.02759
128166501	-3.02759
128336001	-3.02759
128336501	-3.55454
128975501	-3.06733
128977501	-3.02759
128978001	-3.49653
129049501	-3.09875
129080501	-3.02759
129081001	-3.02759
129081501	-3.02759
129100501	-3.21442
129101001	-3.86103
129101501	-3.32256
129108001	-3.05074
129162001	3.28063
129183501	-4.59803
129184001	-3.6679
129248501	-3.04949
129249501	-3.48379
129364001	3.93838
129364501	3.55647
129365001	3.504
129365501	3.15391
129394501	4.34853
129395001	8.49183
129521501	3.54958
129522001	4.21513
129522501	3.77143
129523001	4.21513
129523501	4.43697
129544501	-4.32473
129579001	-3.2679
129579501	-5.20685
129580001	-3.66558
129782501	-3.34544
129847001	-3.26232
129852501	-3.02333
129853001	-3.58258
129854001	-4.09699
129854501	-3.64372
129855001	-3.65661
129875001	-3.16175
129875501	-3.43117
129894501	-3.34544
129895001	-3.66558
129895501	-4.1234
129896001	-4.65831
129896501	-4.99492
129897001	-3.55173
129911001	3.77143
129911501	3.28063
129947001	3.10588
129947501	3.10588
129988501	-3.02759
129989001	-3.6679
129989501	-4.59209
129999001	-3.09783
130040001	3.78455
130096501	-3.16175
130097001	-4.30773
130097501	-5.51843
130098001	-3.39536
130098501	-3.19183
130108001	3.36724
130271001	3.10588
130352001	3.10588
130390501	-3.58146
130434001	3.07946
130437501	-3.06733
130438001	-3.12096
130438501	-5.03516
130439001	-4.13326
130439501	-3.73777
130440001	-3.06733
130476001	3.10588
130476501	3.10588
130541501	-3.49653
130542001	-4.37734
130542501	-4.37734
130543001	-3.58146
130573001	3.17928
130618501	-3.58146
130619001	-3.58146
130653501	-3.86147
130654001	-4.22874
130654501	-3.1343
130655001	-3.1343
130729501	-3.32247
130730001	-3.13668
130730501	-4.23712
130731001	-3.78054
130767001	-3.02759
130767501	-3.34544
130768001	-3.55454
130769001	-3.02759
130943001	-3.18352
130943501	-3.58146
130944001	-3.58146
130944501	-3.58146
130945001	-3.58146
130945501	-3.58146
131166001	-3.1343
131166501	-3.1343
131169001	-4.82283
131750501	-4.99492
131991501	-3.18352
131992501	-3.89722
131993001	-3.34544
131993501	-3.4989
132249001	-3.58146
132269501	3.54958
132270001	3.6857
132613501	-3.89964
132614001	-4.2756
132614501	-3.64104
132615001	-3.04705
132725001	3.32773
132888501	-3.21561
132904001	-3.21561
132904501	-3.86147
132905001	-3.86147
132905501	-3.1343
132911001	-3.1343
132982001	3.07054
132982501	3.70037
133030001	3.49338
133067001	3.55647
133101501	-3.65312
133114001	3.48273
133114501	3.17928
133115001	3.14793
133215001	3.5406
133309501	4.21513
133494501	-3.0784
133554001	3.04963
133554501	3.39112
133555001	3.22611
133555501	3.39112
133556001	3.78836
133557501	3.17928
133625501	-4.77528
133735001	-3.19183
133735501	-3.87608
133833001	3.74688
133833501	3.74688
133834001	3.55647
133937501	-3.24052
133938501	-4.18548
133976501	4.09392
133998001	-5.1271
133998501	-4.57726
134033001	4.01334
134033501	6.19055
134034001	3.78183
134034501	3.52954
134035001	3.03788
134046001	-3.52337
134046501	-3.43117
134067501	-3.34544
134107501	-3.29015
134141501	-3.66558
134142001	-3.80905
134154001	-4.32473
134155001	-4.1234
134163001	-5.08806
134163501	-4.44157
134164001	-3.73777
134231501	-3.89722
134232001	-3.34544
134281501	-4.08388
134282001	-3.24951
134292001	3.18241
134474501	3.86156
134475001	5.45036
134475501	5.39495
134560001	3.17928
134560501	3.55647
134582001	3.22561
134582501	3.18241
134588501	-3.67514
134590001	-3.27225
134660501	4.50483
134712501	-5.22842
134713001	-5.89826
134713501	-3.43415
134714001	-3.43798
134714501	-3.43056
134715001	-3.85255
134715501	-3.6461
134716501	-3.49981
134717001	-5.223
134717501	-4.95603
134718001	-4.94722
134718501	-5.23122
134719001	-4.89172
134719501	-4.13326
134755001	-3.06083
134757501	-3.7237
134796001	-3.63151
134796501	-3.88075
134797001	-3.24052
134807001	5.73636
134807501	4.97719
134808001	4.78946
134808501	4.97719
134809001	3.8405
134817501	-3.05651
134824001	3.55024
134884501	4.21513
134885001	3.48273
134892001	3.18241
134892501	3.32287
134915001	-3.7237
134915501	-3.19183
134923501	3.12848
134924001	3.36724
134925001	3.74688
134953001	-3.05311
134953501	-4.07857
134954001	-3.62659
134954501	-5.08368
134955001	-3.99685
134955501	-3.11147
134973001	3.49338
135065001	-4.1234
135065501	-3.06733
135066001	-3.12096
135066501	-4.38961
135141001	3.3064
135156001	3.5406
135197001	4.1135
135197501	4.52961
135198001	4.03905
135198501	5.5317
135199001	5.6967
135199501	4.02412
135200001	5.08519
135200501	3.66534
135255501	3.6857
135256001	3.07946
135307501	-3.34544
135614001	-4.16951
135614501	-4.91535
135615001	-3.08481
135615501	-3.92347
135644001	3.02182
135644501	3.15391
135663501	-3.56731
135676501	3.86555
135677001	3.86555
135677501	3.504
135678001	3.14793
135679001	3.14793
135709501	3.28063
135710001	3.48273
135710501	3.88945
135711001	4.72371
135711501	4.35309
135759001	-3.16175
135762001	-3.49653
135775501	3.504
135940501	3.60398
135941001	3.30139
136005501	3.68414
136042501	-3.06495
136043501	-3.71916
136046001	-3.27086
136138501	-4.4966
136139001	-3.62574
136158001	3.32773
136257001	-3.82084
136257501	-3.52217
136258001	-3.37017
136258501	-4.36966
136259001	-3.81088
136314001	3.65025
136314501	3.54888
136379001	4.00858
136427501	3.17928
136447001	3.99328
136447501	4.21513
136448001	3.28063
136449001	3.504
136497001	4.29906
136497501	3.88945
136498001	4.21513
136498501	3.77143
136499001	3.54958
136507001	3.07946
136628001	-4.22874
136628501	-3.34544
136670001	-5.223
136672001	-4.16951
136672501	-3.6994
136684501	3.02182
136709501	3.32524
136710001	4.23194
136736501	-3.33935
136777501	-3.38457
136778501	-3.52337
136791001	-5.33427
136871501	-3.02333
136944001	-3.63355
136944501	-4.07635
136945001	-3.19183
137003501	-4.7178
137105001	3.54958
137142501	-3.18668
137143001	-3.0784
137233501	-3.2679
137262501	-3.06601
137264501	-3.67483
137321001	4.1309
137321501	3.83869
137420501	3.688
137431001	-4.71274
137431501	-5.62252
137432001	-6.38141
137432501	-4.31675
137455501	-3.04949
137539501	3.504
137555001	-4.57726
137555501	-3.96947
137556001	-3.25452
137585001	-3.6332
137585501	-4.34127
137603001	-4.24319
137628001	4.07667
137628501	4.07667
137639001	-3.07366
137640001	-3.13668
137640501	-4.3733
137641001	-3.36501
137651001	3.35522
137666001	-3.05379
137666501	-4.88704
137667001	-5.55591
137667501	-4.8477
137668001	-4.65182
137668501	-3.05651
137685001	-4.60926
137685501	-4.80316
137686001	-4.80316
137686501	-3.80909
137708501	3.02182
137712001	-3.55173
137712501	-4.27092
137713001	-3.36951
137853001	-3.13668
137874501	-3.02759
137875001	-3.55454
137875501	-3.86147
137880001	-3.80905
137927001	-3.08481
137927501	-3.59788
137928001	-3.78054
137944501	-3.29962
137952501	3.04602
137957001	-3.28458
138093001	3.32773
138104001	4.09392
138201001	3.15391
138231001	3.15391
138281501	-3.21561
138282001	-3.1343
138289501	3.32773
138290001	3.77143
138290501	3.77143
138291001	3.32773
138291501	3.32773
138292001	3.54958
138292501	3.77143
138297501	3.17928
138298001	5.32437
138299001	3.15391
138310501	-3.825
138311001	-3.07865
138343001	3.32773
138343501	3.32773
138349001	-4.20371
138349501	-5.03516
138350001	-4.89172
138350501	-4.48515
138351001	-3.12096
138360501	3.88945
138459001	-3.19338
138478001	-3.4989
138478501	-3.19338
138554001	-3.4989
138589501	3.77143
138590001	3.77143
138604501	3.19299
138612001	-3.2679
138630501	-3.66558
138715001	-3.18352
138715501	-3.18352
138718001	-3.18352
138832001	-4.27092
138832501	-4.73096
138833001	-3.73777
138833501	-4.13326
138834001	-5.33427
139031501	-3.45979
139032001	-3.96617
139032501	-3.66558
139033001	-4.1234
139033501	-4.1234
139034001	-3.6679
139111501	-3.58146
139378501	-3.1343
139436501	-3.49653
139437001	-3.9794
139708501	-3.18352
139819501	-3.12096
139820001	-3.52337
139860001	4.09392
139860501	3.6857
139861001	3.14793
140625001	-3.58146
140651001	-3.02759
140852501	-4.77528
140853001	-3.1343
140853501	-3.1343
140854001	-3.86147
141053001	3.17928
141053501	3.36724
141054001	3.17928
141054501	3.88945
141060501	3.14793
141326501	-3.19338
141342501	3.10588
141350001	3.07946
142149501	-3.34544
142150001	-3.02759
142150501	-3.89722
142151501	-3.6679
142152001	-3.6679
142296501	-3.02759
142387001	-3.47343
142387501	-3.19183
142425501	-3.1343
142426001	-3.89722
142836501	-3.84031
142837001	-3.84031
142837501	-3.45979
142838501	-3.2679
143739001	-3.18668
143740501	-3.2679
143741001	-3.55173
143895501	-3.4989
145244501	-3.49653
145245001	-4.37734
145245501	-4.37734
145530001	-3.21561
145612501	-3.16175
145622001	3.60398
145637501	4.09392
145638001	4.88067
145638501	4.43697
145639001	3.54958
145639501	3.54958
145998501	-3.19183
145999001	-3.19183
145999501	-4.11644
146000001	-4.66662
146000501	-3.06733
146140501	-3.18352
146141001	-3.18352
146142001	-3.58146
146142501	-3.58146
146143001	-3.18352
146143501	-3.18352
146515001	-3.89722
146515501	-3.34544
148076501	-3.34544
148077001	-3.0784
148077501	-3.36951
148078001	-3.36951
148078501	-3.0784
148594001	-4.77528
148594501	-3.86147
148595001	-3.86147
148595501	-3.49653
148596001	-3.49653
149155001	-3.1343
149155501	-3.1343
149156001	-3.1343
151519501	-3.18352
151520001	-3.18352
151856001	3.10588
151985001	-3.18352
152318501	-3.86147
152319001	-3.86147
152319501	-3.49653
152320001	-3.49653
152320501	-3.49653
152321001	-3.49653
152321501	-4.37734
152488001	-3.18352
152842001	-3.9794
152966001	-3.02759
152967001	-3.66558
152967501	-4.1234
152968001	-5.08806
152970001	-3.0784
152976001	3.07946
152976501	3.07946
153015501	-3.38457
153016001	-3.06733
153069001	-4.22874
153069501	-4.22874
153312501	-4.59209
153313001	-4.59209
153313501	-4.9436
153322501	-5.08806
153536001	-4.22874
153536501	-3.49653
153591001	-3.1343
153591501	-3.58146
153592001	-3.49653
153611001	-3.43117
153611501	-3.33935
153612001	-3.11588
153617001	3.28063
153649001	3.32773
153772001	-4.27092
153781501	3.48273
153791501	3.40553
153835001	-3.22781
153848501	3.28063
153849001	3.6857
153854501	-3.33935
153855001	-3.63355
153877501	3.6857
153904001	-3.9794
153904501	-3.1343
153909501	3.02182
153916501	3.32773
153991501	3.10588
154026001	-4.37734
154026501	-4.37734
154027001	-3.9794
154103501	-3.18352
154198001	-3.21561
154199001	-3.02759
154267501	3.17928
154268001	3.17928
154281001	-3.2679
154366001	-3.52337
154370501	3.00056
154371001	3.21576
154371501	3.73606
154372001	3.5262
154372501	4.69825
154373001	5.07005
154425001	3.19299
154425501	3.5406
154426001	3.22561
154472001	-3.14132
154499001	3.32287
154643001	-3.32247
154667001	4.51874
154671501	3.17928
154672001	3.55647
154673001	3.14793
154723501	-3.80905
154724001	-4.9436
154724501	-4.32473
154857001	3.19299
154857501	4.09463
154858001	4.40606
154858501	4.24972
154861501	-3.04949
154916501	-3.38457
154941001	-3.28458
154941501	-3.49981
155089501	3.43101
155090001	3.83869
155090501	3.49338
155114001	-3.05311
155114501	-3.6461
155115001	-3.05311
155116001	-3.24443
155134001	3.49338
155155001	-4.07857
155155501	-4.34127
155156001	-3.45041
155182501	-3.84734
155295001	-3.02759
155333501	3.4244
155334001	3.45192
155334501	3.35883
155489001	-3.12096
155489501	-4.66662
155490001	-3.22781
155586501	-3.62642
155587501	-3.48334
155758001	-3.31773
155759501	-3.02333
155760501	-3.06733
155961501	3.50847
155962001	3.12848
155993501	-3.0784
155994001	-3.06733
155994501	-3.06733
155995001	-3.7237
155996001	-3.25587
156026501	3.47561
156027001	3.10298
156027501	3.26365
156050001	-3.05074
156065501	3.32773
156098501	-4.00042
156099001	-3.6825
156099501	-3.24862
156100001	-3.6825
156100501	-3.96947
156101001	-3.74214
156101501	-3.33935
156177001	-3.2679
156177501	-3.2679
156288001	4.21513
156308001	-3.39536
156448001	3.74688
156470001	3.02182
156470501	4.17794
156471001	4.54447
156471501	6.10024
156472001	6.10024
156472501	5.75021
156473001	3.88945
156473501	3.6857
156568501	3.07833
156569001	3.54482
156569501	3.10571
156570001	4.55987
156570501	3.75011
156633501	4.05094
156634001	3.13763
156634501	3.65025
156691501	-3.65312
156696501	-3.4989
156697001	-3.4989
156698501	-3.99447
156699001	-3.66558
156761501	3.32773
156762001	3.28063
156762501	3.17928
156857001	-3.63796
156857501	-3.44335
156872001	4.86712
156872501	3.63729
156873001	3.61736
156873501	4.03905
156908501	3.09416
156986501	3.74688
157030501	3.17928
157094501	3.77143
157095001	3.54958
157127501	-6.79782
157128001	-5.13289
157128501	-6.42905
157129001	-5.14731
157129501	-3.66384
157195501	4.43697
157215501	-3.1343
157216001	-4.24319
157216501	-4.24319
157217001	-3.80905
157233001	-3.02759
157277001	-3.19338
157433501	-3.4989
157469501	3.55647
157470001	3.36724
157532501	3.54958
157533001	3.07946
157556501	-3.89722
157557001	-4.24319
157557501	-3.6679
157558001	-3.34544
157558501	-3.4989
157574001	-3.89722
157574501	-4.9691
157575001	-5.34173
157575501	-3.49653
157741501	3.99328
157742001	4.21513
157742501	5.32437
157743001	5.10252
157743501	5.10252
157744001	4.65882
157744501	3.77143
157831501	-3.55454
157832001	-3.55454
157838501	-3.2679
157840001	-3.4989
157840501	-3.36951
157853501	-3.02759
157934001	-3.11588
157934501	-3.97834
158146001	3.77143
158370001	-3.19338
158421001	-3.21561
158518501	-3.31773
158519001	-3.08481
158560501	3.19299
158561001	3.19299
158561501	5.54152
158562001	4.50483
158562501	3.32524
158563001	3.86555
158634501	3.14793
158650001	-3.05311
158650501	-3.47041
158651001	-3.09875
158736001	-3.02759
158737001	-3.12096
158794501	3.34465
158795001	3.34465
158917501	3.07946
159009501	-3.06083
159049501	-3.19338
159050001	-3.34544
159050501	-3.21561
159051001	-4.22874
159051501	-4.22874
159052001	-3.21561
159066501	-5.05906
159067001	-5.94429
159067501	-5.05906
159068001	-6.82472
159068501	-6.60069
159069001	-4.02026
159069501	-4.59751
159090501	-3.0784
159091001	-3.96617
159091501	-3.92627
159093501	-3.06733
159199501	-4.32473
159309501	4.88067
159310001	4.43697
159421001	3.07946
159421501	3.07946
159422001	3.48273
159423001	3.14793
159430501	-3.13668
159432001	-3.67514
159432501	-4.94722
159485001	-4.00092
159748001	-3.9794
159748501	-3.9794
159749001	-3.9794
159749501	-3.1343
159960001	3.28063
159960501	3.07946
159961501	3.32773
159962001	3.32773
160012001	-4.22874
160012501	-5.17322
160013001	-3.58146
160013501	-4.77528
160014001	-5.17322
160014501	-3.86147
160036501	-3.18352
160049001	-3.58146
160049501	-3.58146
160050001	-3.9794
160050501	-5.17322
160300001	3.54958
160300501	4.21513
160301001	3.28063
160301501	3.28063
160302001	3.07946
160309501	3.14793
160357001	-3.12096
160444501	-3.05841
160548501	4.50483
160549001	3.32524
160613501	3.10588
160614501	3.10588
160615001	3.54958
160615501	4.43697
160640001	-3.12096
160640501	-3.12096
160641001	-4.43024
160641501	-5.74634
160670001	-3.4989
160790501	-3.58146
160791001	-3.58146
160791501	-3.58146
160792001	-3.58146
160803501	3.99328
160804001	3.99328
160804501	3.77143
160805001	3.54958
160805501	3.10588
161236501	-3.21561
161251501	-3.2679
161334501	3.504
161335001	4.36629
161335501	5.08519
161336001	3.50847
161336501	4.41678
161337001	4.04818
161337501	3.68414
161338001	3.14793
161411501	-3.1343
161412001	-3.1343
161412501	-3.1343
161413001	-3.1343
161479001	-3.66558
161479501	-4.13326
161480501	-3.87608
161481001	-6.88688
161481501	-5.50598
161546501	-3.24386
161590001	3.38232
161590501	3.22561
161597001	3.78836
161597501	3.05946
161598001	3.27495
161696501	3.76052
161702501	-3.48379
161703001	-3.74214
161704001	-4.59923
161704501	-3.94245
161705001	-3.96947
161705501	-5.49316
161734001	3.17928
161734501	3.48273
161735001	3.28063
161735501	3.28063
161736501	3.07946
161737001	3.48273
161737501	3.48273
161738501	3.36724
161739001	3.17928
161752501	3.17928
161765501	-4.44157
161843501	3.07946
161856501	-3.39536
161857501	-3.47343
161911001	-3.18352
162164001	3.74688
162164501	3.07946
162165001	3.07946
162165501	3.17928
162185001	-3.2679
162254001	-3.55173
162254501	-3.06733
162368001	-3.02759
162368501	-3.86147
162369001	-3.55454
162369501	-3.89722
162370001	-3.89722
162403001	-4.13326
162479501	-3.06495
162480001	-3.31773
162673001	3.07946
162674001	3.32773
162674501	3.32773
162795001	-3.49653
162942001	-3.18352
162942501	-3.18352
162943001	-3.18352
162952501	3.55647
162998001	-4.13326
163019501	-4.77035
163020001	-4.94722
163020501	-5.35108
163021001	-3.92347
163621501	3.54958
163622001	3.32773
163671501	-3.34544
163807001	-3.23464
163807501	-3.81641
163808001	-4.55578
163808501	-4.91014
163852001	-3.49653
163852501	-3.49653
163908001	3.32524
163936001	-3.78054
163936501	-3.02333
163937501	-3.22781
164002001	-4.59751
164002501	-4.30693
164140001	4.09392
164140501	4.50483
164141001	3.07946
164141501	3.28063
164187501	-3.1343
164220001	3.74688
164220501	5.32437
164221001	4.43697
164221501	3.99328
164390501	-3.96617
164391001	-3.2679
164392001	-3.21561
164404501	3.8405
164405001	3.52
164405501	4.25978
164476501	4.24902
164477001	5.91851
164477501	3.89452
164478001	4.38366
164478501	4.09847
164479001	3.87382
164479501	4.1484
164480001	3.18921
164481001	4.17794
164481501	3.49338
164505001	-3.06733
164506001	-3.18668
164506501	-3.73777
164777501	-3.86147
165039001	-3.1343
165156001	-3.49653
165156501	-3.49653
165209001	3.10588
165237501	3.48273
165790001	-3.89722
165790501	-3.21561
165791001	-3.21561
165791501	-4.24319
165792501	-3.19338
165913001	3.10588
166062501	3.32773
166063001	3.32773
166063501	3.54958
166064001	3.99328
166064501	3.10588
166212501	3.74688
166213001	3.74688
166213501	4.1309
166215001	4.21513
166215501	4.21513
166216001	4.21513
166216501	4.43697
166217001	4.65882
166250501	3.437
166347501	3.28063
166348001	3.28063
166348501	3.28063
166373501	3.79183
166384501	-4.47003
166385001	-5.69923
166396501	3.32524
166406501	-4.66662
166621501	-3.21561
166632001	3.10588
166632501	3.54958
166633001	3.14793
166713501	3.77143
166780501	-3.34544
166787001	-3.1343
166832501	-3.84734
166961501	-3.36951
167002001	-4.07857
167002501	-4.31675
167003001	-4.02684
167003501	-4.18577
167078501	3.10588
167239501	3.07946
167246001	3.18241
167246501	3.07054
167366501	-3.96617
167367001	-3.38457
167367501	-3.38457
167368001	-3.27086
167368501	-3.27086
167369001	-4.11644
167369501	-3.27086
167486001	-3.19183
167547001	4.00858
167547501	5.45036
167548001	3.63729
167548501	3.48766
167574501	-3.39536
167639501	-3.26232
167640001	-4.57726
167640501	-4.73096
167641001	-4.99492
167641501	-3.34544
167642001	-3.6679
167642501	-4.9691
167686001	-3.02759
167686501	-3.55454
167687001	-4.24319
167687501	-4.59209
167688001	-3.4989
167702001	3.32524
167702501	3.32524
167789001	-3.06733
167804001	3.54958
167804501	4.43697
167805001	4.21513
167805501	4.43697
167806001	3.32524
167806501	3.14793
167990001	-3.02759
167992501	-4.9436
168198001	4.04818
168198501	4.60264
168215001	3.61736
168215501	3.04963
168230501	-3.13094
168231001	-3.16321
168238501	-4.7815
168239001	-6.83494
168239501	-6.56797
168240001	-6.87483
168240501	-4.8477
168259501	-3.13668
168260001	-3.07366
168260501	-4.07857
168261001	-3.83246
168261501	-4.88704
168262001	-3.24386
168632501	-4.37734
168714001	-4.30693
168716501	-3.02759
168717501	-3.19338
168718001	-3.19338
168718501	-4.99492
168719001	-4.99492
168719501	-4.99492
168720001	-4.44157
168720501	-4.65831
168726001	-3.05379
168727001	-3.74214
168727501	-4.00042
168728001	-4.00042
169033501	-3.34544
169034001	-3.34544
169064001	-3.6679
169065001	-3.21561
169066501	-3.86147
169111001	-3.45979
169138501	-3.0784
169139001	-3.36951
169139501	-3.36951
169149501	-3.71916
169150001	-4.59923
169150501	-4.07857
169206501	4.43697
169216501	3.35068
169217001	3.04807
169269501	-3.28458
169368501	-3.02759
169369001	-3.6679
169369501	-3.02759
169370001	-3.34544
169370501	-3.34544
169371001	-3.58146
169536001	4.23194
169536501	3.07054
169542501	3.10588
169736001	-3.18352
169863001	3.28063
169863501	3.48273
169881001	-3.55454
169889501	3.32773
169908001	3.10588
169908501	3.10588
169986501	-3.12096
169988501	-3.6679
170181001	-3.7237
170181501	-6.10053
170182001	-4.48515
170182501	-3.27086
170219501	-3.30771
170306501	-4.18548
170311501	3.14026
170312001	4.40352
170312501	3.04963
170758501	-3.1343
170874501	-3.1343
170875001	-3.1343
170976001	-3.18352
170976501	-3.18352
170977001	-3.18352
170977501	-3.18352
171032001	3.28063
171032501	3.48273
171033001	3.6857
171033501	3.6857
171034001	4.21513
171034501	4.21513
171241501	-3.18352
171284501	-3.4989
171313501	3.10588
171351001	-3.27225
171390501	4.24972
171391001	4.21323
171391501	3.22561
171392001	4.69317
171392501	4.17794
171393001	4.54447
171393501	4.36629
171443501	3.99328
171561001	-3.21561
171561501	-3.21561
171562001	-3.21561
171656501	-4.1234
171657001	-3.66558
171657501	-3.66558
171663501	-3.02759
171664001	-3.21561
171728001	-3.18352
171728501	-3.18352
171729001	-3.18352
171729501	-3.18352
171748001	-3.05841
171748501	-4.43232
171749501	-3.12096
171796001	-3.0784
171796501	-3.0784
171797501	-3.58258
171798001	-3.47343
171862001	-4.48515
171897001	3.17928
171898501	3.18921
172132001	-3.79954
172132501	-3.31773
172133001	-3.87608
172175501	-3.0784
172176001	-3.0784
172176501	-3.4989
172177001	-4.9691
172306501	-3.86553
172359501	3.07054
172368501	4.18798
172369001	3.12848
172369501	3.58462
172397501	3.68414
172398001	4.1309
172398501	7.09916
172399001	4.71116
172442501	3.34465
172443001	3.19299
172443501	3.27894
172470001	3.49338
172499501	4.01334
172500001	4.18923
172500501	4.01334
172501001	4.01334
172501501	3.49338
172580001	-3.54113
172580501	-3.24862
172581001	-3.88075
172581501	-4.09699
172619001	-3.1343
172619501	-3.1343
172635001	-3.38457
172635501	-4.13326
172640501	3.17928
172641001	3.28063
172641501	3.10588
172705001	3.55647
172705501	3.36724
172724001	3.07946
172724501	3.77143
172725001	3.77143
172754001	3.504
172828501	3.18241
172829001	3.504
173103501	-3.18668
173290001	5.29162
173290501	4.30168
173291001	3.4471
173293001	3.12073
173299001	3.55647
173299501	3.32524
173410001	3.54958
173489501	-3.34544
173605001	-3.1343
173717001	-3.36951
173719001	-3.16175
173719501	-3.7237
173721001	-3.12096
173721501	-3.18668
173722001	-4.32473
173939001	3.66534
173940501	3.26234
174001001	-4.43232
174014501	3.4244
174070501	-3.66558
174080001	3.00562
174096001	3.50847
174096501	3.18241
174097001	3.15391
174102501	3.14026
174141501	3.5406
174142001	3.86156
174142501	3.48766
174143501	3.27495
174144001	3.78836
174144501	3.19299
174189501	-3.55454
174190001	-3.86147
174206501	-4.276
174207001	-4.16951
174227501	-4.04718
174239501	-3.61782
174241501	-3.48465
174250001	-3.06422
174286001	3.48922
174305001	-4.01233
174305501	-4.61013
174306001	-3.81723
174306501	-4.60313
174307001	-4.45902
174307501	-3.82964
174344501	-3.27086
174345001	-3.02333
174345501	-4.76322
174346001	-5.33427
174346501	-3.4989
174347001	-3.02759
174410501	-3.9189
174411001	-3.825
174411501	-3.25104
174412001	-3.44037
174412501	-3.80909
174413001	-3.80816
174738501	-3.55454
175294001	3.65025
175317501	6.12037
175318001	4.03352
176465001	3.74688
176583501	-5.65345
176601001	-3.06733
176601501	-3.38457
176604501	3.10588
176606001	3.6857
176606501	3.48273
176815501	-3.86147
177000501	3.36724
177082501	-3.34544
177222001	-3.7237
177222501	-3.58258
177223001	-4.4998
177223501	-5.30925
177224001	-5.97601
177224501	-6.14715
177255001	3.07946
177261501	3.10588
177276501	3.10588
177293501	-3.22781
177294001	-4.59751
177294501	-4.30693
177295001	-4.73096
177295501	-4.99492
177314001	3.17928
177347001	3.17928
177466501	-3.1343
177541501	4.1309
177542001	3.55647
177551001	3.28063
177605001	-3.06733
177615001	-4.65831
177615501	-5.08806
177616001	-5.74634
177616501	-5.41584
177617001	-5.41584
177617501	-3.27086
177655501	-3.96617
177656001	-3.96617
177656501	-3.36951
177728501	-3.9794
177729001	-3.9794
177891501	-3.1343
178007001	-3.21561
178101501	-4.22874
178102001	-4.22874
178102501	-3.58146
178103001	-3.58146
178103501	-3.58146
178104001	-3.86147
178104501	-3.49653
178241001	-3.58146
178241501	-3.18352
178242001	-3.18352
178396001	-3.1343
178630501	-3.22781
178702501	3.54958
178710501	3.6857
178803001	4.02412
178803501	3.43101
178804001	4.17794
178805001	3.49338
178805501	3.504
178837001	-3.02759
178837501	-3.02759
178838501	-3.6679
178873501	3.36724
178874001	3.36724
178877501	-3.08481
178908001	-3.26232
178908501	-3.6461
178976001	3.67378
178977001	3.34465
179000001	-3.16175
179000501	-3.97834
179001001	-3.84734
179001501	-4.02026
179002001	-4.02026
179002501	-3.55173
179034001	3.10588
179034501	3.10588
179035001	3.10588
179270501	-3.24178
179334001	3.28063
179334501	3.07946
179345501	3.32773
179360001	-3.27225
179429501	3.504
179497001	-3.02759
179497501	-3.02759
179499001	-3.2679
179499501	-3.55173
179512001	-3.99447
179551501	3.14793
179552001	3.15391
179614001	3.2306
179624501	3.28063
179635001	3.22561
179661501	-3.18352
179662001	-3.18352
180111001	-4.37734
180111501	-4.37734
180112001	-6.76498
180112501	-6.76498
180113001	-5.71576
180113501	-5.29746
180317501	-3.2679
180392001	3.48273
180406501	3.10588
180460001	4.03905
180460501	4.3465
180461001	3.99297
180461501	5.73636
180462001	4.51874
180487501	-3.80905
180610501	-3.36951
180611001	-3.36951
180725001	-4.65831
180759001	-3.22781
180788501	-3.96617
180789001	-5.84632
180789501	-4.11644
180790001	-3.58258
180790501	-3.58258
180801001	-3.31773
180801501	-4.69241
180802001	-3.43117
180802501	-3.80905
180803001	-5.41584
180803501	-4.76322
180804001	-4.9691
180844501	-4.65831
180845001	-3.66558
180845501	-3.2679
180870001	3.07946
180899501	-3.4989
180922001	-3.84031
180922501	-3.84031
180923001	-3.55173
180923501	-3.18668
180924001	-3.32247
180990001	3.07054
181023001	3.54958
181023501	3.32773
181037501	3.04807
181038501	4.04818
181196001	-3.86147
181196501	-3.49653
181206001	-3.02759
181206501	-3.02759
181260501	-3.58146
181261001	-3.58146
181266501	-3.0784
181267001	-3.12096
181402501	-4.37734
181403001	-3.49653
181403501	-3.89722
181404001	-3.02759
181404501	-3.02759
181435001	3.84401
181553501	3.28063
181554001	3.17928
181599001	3.04963
181629501	-3.99447
181630001	-3.66558
181630501	-3.84734
181631001	-4.04208
181631501	-3.83507
181701501	-3.12096
181724001	3.6857
181724501	3.28063
181725001	3.07946
181757501	-4.24319
181758001	-4.24319
181758501	-3.6679
181759001	-3.6679
181759501	-4.9436
181772501	4.21513
181773001	3.6857
181773501	4.50483
181774001	3.88945
181792001	3.12848
181881001	3.32773
181904501	3.02182
181905001	3.34465
181905501	4.41678
181906001	3.02182
182059501	3.07946
182060001	3.48273
182060501	3.36724
182101001	3.38232
182101501	3.67378
182102001	3.43101
182102501	3.38232
182112001	-4.11644
182114501	-3.22781
182259001	-3.6461
182269001	3.07946
182284001	3.93838
182292001	3.77143
182292501	4.65882
182293001	5.54622
182327001	3.88945
182327501	3.6857
182416501	-3.36501
182417501	-3.13668
182433501	3.32773
182452001	3.32524
182452501	3.48273
182453001	3.32773
182453501	3.10588
182454001	3.99328
182454501	3.32773
182503001	-3.05651
182513501	3.07054
182514001	3.18241
182514501	4.97719
182515001	5.35521
182515501	3.83869
182521001	-3.18668
182521501	-3.92627
182522001	-3.55173
182522501	-3.45979
182554501	-4.22874
182570001	3.63729
182570501	3.688
182574001	-3.06733
182642501	-3.18352
182689001	-3.21561
182689501	-4.77528
182690001	-4.37734
182766501	3.07946
182840001	-3.92627
182854001	3.504
182854501	3.36724
182856001	3.36724
182919501	4.18923
182920001	3.14793
182952001	3.32524
183065001	3.32773
183065501	5.10252
183066001	4.21513
183066501	5.76807
183082001	3.04963
183084001	3.27894
183201501	-5.51843
183202001	-6.55622
183202501	-7.89352
183203001	-8.10094
183203501	-7.16292
183204001	-8.88857
183204501	-5.05906
183257501	-3.2679
183258001	-3.2679
183299501	-3.24862
183300001	-3.66816
183300501	-3.85255
183301001	-3.04949
183330501	3.07946
183331001	3.48273
183365001	-3.88075
183365501	-3.66816
183366001	-4.76629
183366501	-5.11255
183367001	-4.07635
183367501	-3.02333
183434001	-3.66558
183434501	-3.2679
183435001	-3.2679
183435501	-3.38457
183436001	-3.12096
183436501	-3.38457
183466001	-4.12274
183466501	-3.43117
183496501	-3.55454
183497001	-4.22874
183497501	-3.55454
183498001	-3.55454
183545001	3.07946
183545501	3.28063
183546001	3.07946
183780501	-3.1343
183834001	-4.32152
183834501	-3.76876
183835001	-3.33935
183836001	-4.4998
183836501	-4.04208
183837001	-4.20371
183956001	-3.55173
183976501	3.10588
183988501	3.07946
184181501	-3.6679
184182001	-3.6679
184182501	-3.6679
184183001	-4.24319
184183501	-3.49653
184209001	4.04818
184218001	-3.24862
184218501	-3.24443
184267501	3.02182
184277001	-3.6825
184277501	-3.26232
184278001	-3.07366
184278501	-3.29962
184279001	-4.76322
184279501	-3.49653
184284001	-4.23712
184284501	-4.57726
184285001	-4.23712
184312501	-3.1343
184333001	-3.12096
184333501	-3.55173
184334001	-3.96617
184366501	3.32524
184373501	4.18923
184374001	3.14793
184435501	3.22561
184540001	3.07946
184591501	3.17928
184608001	3.54958
184608501	3.54958
184657001	-3.80905
184657501	-4.32473
184658001	-3.80905
184659501	-3.55454
184793001	-3.02759
184796501	-3.2679
184856501	-3.32247
184858501	-3.13668
184888501	3.04963
184905001	-3.6679
184905501	-3.99447
184907501	-4.22874
184918501	3.07946
185419501	-3.52337
185420001	-3.52337
185420501	-4.27092
185421001	-3.19338
185599501	-3.1343
185864001	-4.59751
185899501	-3.84031
185900001	-3.55173
185900501	-3.55173
185901001	-3.96617
185901501	-4.99492
186018501	-3.19338
186088001	-3.99447
186464001	-4.37734
186464501	-4.37734
186465001	-4.37734
186465501	-4.37734
186466001	-4.37734
186466501	-3.49653
186490501	-3.9794
186491001	-3.9794
186608501	-3.58146
186629501	-3.02759
186633501	3.17928
186634001	3.36724
186667001	3.04963
186686501	3.504
186688001	3.02182
186717501	-3.25104
186781001	-3.71916
186799001	-3.43798
186799501	-4.76629
186800001	-5.35632
186880501	-3.0784
186936501	3.10588
186999001	-3.1343
186999501	-3.1343
187035001	3.67378
187043001	-3.02333
187043501	-3.12096
187074501	-3.71916
187075001	-5.78917
187075501	-5.50598
187076001	-5.10718
187076501	-4.8477
187077001	-4.88704
187077501	-5.47608
187078001	-4.00606
187083001	4.1309
187084001	3.14793
187100501	3.55647
187101001	3.14793
187101501	3.32524
187102001	3.504
187199501	3.88945
187200001	4.50483
187200501	5.32437
187201001	5.76807
187201501	5.54622
187202001	4.88067
187202501	3.99328
187203001	4.21513
187203501	3.99328
187204001	3.99328
187280001	-3.90997
187282001	-3.06601
187282501	-3.63796
187283001	-4.31675
187345501	-3.0784
187346001	-3.34544
187707501	-3.1343
187864501	-3.58146
187865001	-3.58146
187948501	-3.18352
187949001	-3.18352
187949501	-3.58146
187960501	3.10588
188074501	-3.55454
188075501	-3.02759
188425001	-3.55454
188425501	-4.24319
188426001	-4.24319
188463001	-3.18352
188521001	3.54958
188525501	3.14793
188537501	-3.18668
188538001	-3.84031
188951501	-3.36951
189090001	-3.22781
189104001	3.6857
189257501	3.32773
189258001	3.54958
189258501	3.54958
189274001	-3.52337
189374501	-3.18352
189474501	3.01311
189475001	3.01311
189475501	3.13763
189643501	-4.22874
189644001	-3.55454
189644501	-3.89722
189645001	-3.55454
189645501	-3.21561
189646001	-4.24319
189646501	-3.19338
189763501	3.07946
189878501	-4.27092
189879001	-4.13326
189879501	-5.34259
189880001	-7.77636
189880501	-7.15534
189881001	-5.67614
189881501	-3.36951
189910501	-3.55454
190076001	-3.18352
190076501	-3.18352
190077001	-3.18352
190077501	-3.18352
190078001	-3.18352
190078501	-3.18352
190252501	-3.6679
190253001	-4.24319
190253501	-3.49653
190254001	-3.49653
190254501	-3.1343
190255001	-3.58146
190280501	-3.58146
190281001	-3.18352
190364501	-3.18352
190464501	-3.86147
190465001	-5.71576
190465501	-4.59803
190466001	-3.49653
190466501	-4.37734
190467001	-4.37734
190467501	-3.18352
190634501	-3.34544
190635001	-3.34544
190729501	-3.19338
190730001	-3.55454
190730501	-3.21561
190731001	-3.1343
190770501	3.32773
190972001	-3.58258
190972501	-3.02333
190973001	-3.18668
190973501	-3.12096
190974001	-3.96617
190974501	-3.55173
190978001	4.29906
190978501	3.07946
190987501	-3.12096
191031001	-3.32247
191084001	-3.1343
191091001	3.10588
191258001	-3.45979
191258501	-3.45979
191259001	-4.20371
191259501	-5.03516
191260001	-6.73233
191260501	-6.01137
191261001	-3.99447
191355501	-4.9436
191356001	-4.9436
191356501	-4.59209
191357001	-4.59209
191368001	-4.9436
191368501	-4.9436
191369001	-3.36951
191437501	-3.18668
191440001	-4.13326
191579501	3.14793
191588001	-3.0784
191731501	-4.30693
191732001	-4.77035
191732501	-4.23712
191733001	-4.66662
191733501	-4.77035
191734001	-4.77035
191734501	-3.18668
191986501	3.28063
191988001	3.10588
191988501	3.10588
192030001	-3.19338
192067001	-3.49653
192067501	-4.37734
192068001	-4.37734
192106001	-5.34173
192106501	-4.22874
192107001	-3.49653
192107501	-4.22874
192341501	-3.89722
192484001	-3.11588
192484501	-3.59788
192485001	-3.36501
192500001	-4.89154
192500501	-3.65312
192501001	-4.02026
192501501	-3.38457
192502001	-3.06733
192551501	-3.76876
192552001	-5.223
192552501	-4.69241
192553001	-5.40702
192593001	-3.71916
192593501	-3.25452
192594001	-3.51879
192594501	-3.43117
192595501	-4.13326
192596001	-3.12096
192638501	-3.18668
192660001	-3.92627
192755001	4.17794
192794001	-4.04208
192794501	-5.23122
192795001	-3.02333
192820501	4.1309
192821001	3.28063
192955001	-4.27092
192955501	-4.76322
192956001	-4.44157
192956501	-3.55173
192957501	-3.2679
192965001	-3.36951
192965501	-3.36951
192966001	-3.80905
192966501	-4.9691
192967001	-3.58146
193010501	-3.13668
193094001	3.14793
193094501	3.88945
193136001	-3.4449
193136501	-5.17778
193137001	-5.57767
193137501	-5.41567
193138001	-3.9988
193138501	-3.07366
193143001	-3.09394
193151501	3.91471
193152001	3.19299
193152501	4.97719
193177001	3.12848
193179001	3.04807
193190001	3.27894
193190501	4.01334
193191001	3.83869
193191501	3.18241
193192001	3.49338
193235501	-3.24178
193236501	-3.25452
193237001	-3.28458
193264001	-3.06733
193283501	-3.32247
193284001	-4.11644
193284501	-3.43117
193285001	-3.38457
193319501	3.17928
193343001	-3.36951
193343501	-5.29746
193344001	-5.67614
193412501	4.29906
193413001	4.09392
193579501	3.32773
193580001	3.54958
193610001	3.8405
193619501	3.07946
193620001	3.99328
193620501	3.10588
193648501	-3.38457
193666501	3.54958
193723501	-3.02333
193733001	3.78183
193733501	4.05094
193747001	-3.99447
193815501	4.5194
193816001	3.86555
193816501	3.34465
193904501	-3.38457
193905001	-3.12096
193930501	3.17928
193937501	3.48273
193989001	-3.9794
193989501	-5.9691
193990001	-6.36704
193990501	-6.36704
193991001	-6.36704
193991501	-6.36704
194011501	-3.06733
194096001	-3.43117
194096501	-3.7237
194097001	-4.17594
194097501	-3.6825
194098001	-3.48379
194098501	-3.06495
194099001	-3.05841
194124501	-3.16175
194172501	-4.07857
194173001	-4.11808
194181501	-3.62659
194248501	3.17928
194308501	-3.33935
194309001	-3.79954
194309501	-4.76726
194310001	-4.00042
194310501	-3.08481
194311501	-3.07366
194426001	-3.02333
194533001	-3.58146
194567001	-3.1343
194603001	3.48273
194962501	-3.99447
195003501	-3.66558
195004001	-5.20685
195019001	-3.80905
195027001	3.07946
195102501	3.54958
195105001	3.28063
195125501	3.48273
195126001	3.6857
195133501	-3.6679
195180501	-3.16175
195196501	3.96933
195206001	3.33535
195211501	-4.69009
195212001	-4.23199
195216501	3.10588
195288501	-4.32473
195289001	-3.6679
195289501	-3.6679
195290001	-3.34544
195316001	-3.19338
195316501	-3.36951
195318501	-3.21561
195319001	-3.21561
195404501	3.26234
195412501	-3.24443
195413001	-4.03688
195413501	-4.44035
195414001	-3.25104
195472501	-3.21561
195473001	-4.65831
195473501	-4.32473
195474501	-3.1343
195502001	-3.27086
195571001	-3.1343
195572001	-3.89722
195613501	-3.55454
195620001	3.77143
195620501	4.43697
195621001	4.43697
195621501	3.48273
195622001	3.48273
195685001	-4.99492
195685501	-4.99492
195686001	-3.45979
195914001	-3.58146
196128001	-3.19338
196129001	-3.18668
196274501	3.10588
196331501	3.07946
196332001	3.07946
196332501	3.07946
196333001	3.28063
196442001	3.28063
196468501	-3.05379
196505501	-3.05087
196599501	-3.71916
196600001	-3.54113
196601501	-3.32247
196644001	-4.17594
196645001	-3.27086
196645501	-3.58258
196702501	-3.36951
196703501	-3.65312
196712001	-3.07865
196712501	-4.00606
196713001	-3.81906
196713501	-4.7178
196714001	-4.23712
196714501	-3.22781
196799501	3.48273
196800001	3.36724
196830001	3.70242
196830501	3.47665
196831501	3.55024
196832001	3.69642
196908501	-3.18352
variableStep chrom=chr2 span=2000	
3034001	3.66534
3035001	5.21805
3035501	3.94082
3036001	4.09463
3042501	3.88945
3043001	3.54958
3059501	3.54958
3103501	-3.02333
3116501	-3.4989
3124001	3.55647
3126001	3.17928
3193001	3.32773
3216001	-3.21561
3216501	-3.6679
3250001	-3.02993
3251001	-3.64989
3272001	-3.02759
3324001	-3.34544
3324501	-3.19338
3331001	-3.34544
3418001	-3.58258
3572501	-3.4989
3629001	-3.22781
3629501	-3.7237
3658001	3.36724
3658501	3.6857
3672501	3.17928
3847501	-3.45979
3848001	-3.45979
4019001	3.55647
4037001	-3.34544
4095501	-3.18352
4171001	3.10588
4171501	3.99328
4187001	-4.65831
4246001	3.10588
4270001	3.14793
4315001	-4.89154
4376001	3.07946
4472001	-3.80905
4472501	-3.4989
4655501	-3.49653
4657001	-3.9794
4721501	3.10588
4818001	3.17928
4910501	3.32773
4911001	3.32773
4930001	-3.02759
4930501	-7.16292
4931001	-7.16292
4931501	-4.9691
4932001	-3.45979
4967001	-3.02759
5022501	-3.78054
5023001	-3.59788
5023501	-4.03583
5024001	-4.32152
5054501	3.55647
5055001	3.93838
5055501	4.41678
5056001	3.32287
5212501	-4.1234
5213001	-5.08806
5213501	-5.41584
5214001	-5.41584
5214501	-3.55173
5218001	3.07946
5261501	-3.16175
5262001	-3.67514
5377501	3.50847
5378001	3.22561
5383501	-3.02333
5388501	-3.05379
5389001	-3.24178
5402501	-5.34173
5403001	-6.01137
5403501	-5.20685
5404001	-3.27086
5404501	-5.86495
5405001	-7.91387
5405501	-7.91387
5406001	-5.59976
5406501	-3.27225
5407001	-3.08481
5407501	-3.67514
5416001	-3.99447
5416501	-3.0784
5448501	-3.02333
5449001	-4.30693
5449501	-4.43024
5450001	-3.36951
5471501	4.51874
5472001	3.88945
5472501	3.28063
5473001	3.48273
5487001	-3.43117
5487501	-5.23122
5488001	-5.94429
5488501	-5.49013
5489001	-3.87608
5513501	-3.4989
5514001	-3.4989
5516501	-3.26145
5526001	-3.11588
5526501	-4.20062
5537501	4.71395
5538001	3.18241
5633001	3.00762
5740001	-3.55454
5740501	-3.89722
5741001	-5.49013
5741501	-4.85045
5742001	-4.4998
5742501	-3.87608
5743001	-4.3733
5746001	-3.99447
5772501	-4.12274
5808501	3.34465
5809001	3.34465
5809501	3.38232
6113001	3.04807
6113501	4.18798
6115001	3.66534
6115501	3.504
6126001	-3.34544
6126501	-4.99492
6127001	-3.96617
6214501	-3.32247
6302501	3.48273
6307001	3.10588
6307501	3.10588
6370501	-3.21561
6408001	-3.80905
6414501	-3.49653
6415001	-3.49653
6523501	3.17928
6578001	3.32773
6578501	3.54958
6653501	-5.30925
6654001	-6.04245
6654501	-5.05906
6655001	-5.34259
6655501	-3.45979
6742501	3.34465
6743001	3.15391
6784501	3.66534
6801001	-3.11147
6820001	3.17928
6820501	3.55647
6821501	3.10588
7007501	4.60909
7027001	-3.0784
7083001	3.15391
7083501	3.02182
7084001	3.504
7245501	3.67378
7246501	3.86555
7300501	-3.27086
7452001	-3.81452
7452501	-4.2211
7453001	-6.29726
7453501	-5.27203
7617001	-3.89722
7617501	-3.02759
7618001	-3.02759
7618501	-3.49653
7657501	-4.44157
7760501	-3.84031
7761001	-4.73096
7761501	-5.33427
7762001	-5.29746
7762501	-4.59209
7763001	-4.24319
7763501	-3.02759
7895501	3.32773
7896501	3.10588
7897001	3.10588
7897501	3.10588
8264501	-3.22781
8265001	-4.32152
8265501	-6.67649
8266001	-4.4751
8266501	-5.52912
8267001	-3.09875
8267501	-3.13668
8285001	-3.19338
8285501	-3.80905
8549501	3.32773
8595501	3.18241
8666001	-3.1343
9383001	-4.77528
9383501	-4.59803
9384001	-3.89722
9612501	-3.18352
9613001	-3.18352
9934501	-3.21561
9983001	3.54958
9983501	3.10588
10015001	3.28063
10015501	3.07946
10016001	3.99328
10028001	-3.49653
10167501	-3.9794
10196501	-4.1234
10197001	-4.32473
10197501	-4.76322
10198001	-4.76322
10198501	-3.99447
10199001	-3.89722
10639501	-3.55173
10640001	-4.44157
10640501	-3.55173
10641001	-4.1234
10641501	-4.24319
11033501	-3.55454
11081001	-3.02759
11137501	-3.49653
11246001	-3.58146
11246501	-5.17322
11247001	-3.02759
11387501	-3.9794
11388001	-3.9794
11438001	-3.1343
11517501	3.10588
11571001	-5.57116
11695501	4.85541
11696001	4.72227
11696501	4.17976
11697501	3.43736
11710501	-4.22874
11922001	3.10588
11922501	4.65882
11923001	3.17928
11923501	3.55647
12037501	-3.1343
12038001	-3.1343
12108001	-3.18668
12108501	-3.06733
12226501	-3.84031
12227001	-3.55173
12321001	4.21513
12929001	3.00715
12935001	-3.4989
12947001	3.54958
12947501	3.77143
12948001	3.54958
12948501	3.32773
13022501	-3.02759
13023001	-5.33427
13023501	-3.7237
13024001	-3.54113
13024501	-4.14214
13025001	-3.04949
13025501	-3.85255
13028501	-4.73096
13029001	-3.18668
13029501	-3.0784
13218001	-3.65312
13218501	-3.02333
13244001	-3.21561
13438501	-3.34544
13439001	-3.34544
13439501	-3.34544
13440001	-3.89722
13453001	-3.1343
13459501	3.48273
13462001	3.88945
14125001	3.32773
14125501	3.32773
14126001	3.54958
14159001	3.10588
14159501	3.77143
14160001	3.54958
14160501	3.32773
14161001	3.10588
14396501	-3.18352
14832501	-3.21561
14962501	-3.54113
14963001	-3.63355
14977001	-3.07016
14977501	-3.31809
14978001	-3.14132
14978501	-3.43162
15417001	-3.18352
15417501	-3.18352
15477001	-3.58146
15477501	-3.18352
16087001	-3.58146
16295001	3.54958
16295501	3.54958
16477001	3.10588
16584501	-3.02759
17300501	-3.1343
17301001	-3.1343
17349001	3.54958
17541001	3.10588
17623001	3.14793
17626501	-3.33935
17639001	3.6857
17639501	4.43697
17641501	-3.0784
17652001	3.29286
17665501	-3.1343
17758001	-3.49653
18270001	-3.02759
18270501	-3.55454
18512001	-4.43024
18512501	-5.74634
18514001	-3.49653
18514501	-3.18352
18515001	-3.18352
18683001	-3.99447
18683501	-3.55454
18761001	3.83869
18761501	4.35309
18762001	4.68685
18798501	-3.21561
18838001	-3.32247
18838501	-3.22781
18839001	-3.22781
18898501	-3.19183
18902001	3.63729
19074501	-4.59803
19075001	-7.2232
19075501	-5.41584
19076001	-4.43024
19300501	-3.80905
19301001	-4.1234
19301501	-4.1234
19302001	-3.4989
19335501	-3.43415
19336001	-4.88704
19336501	-3.62306
19337001	-4.04873
19337501	-3.24052
19436001	-3.1343
19582501	3.26554
19583001	3.07833
19583501	3.11574
19829501	-4.43232
19830001	-4.02684
19830501	-6.73113
19831001	-6.4981
19831501	-6.25531
19832001	-6.0534
19832501	-4.59029
19886001	-3.58146
19886501	-3.1343
19888501	-3.66558
20131001	-3.55454
20155501	3.10588
20273001	3.88945
20273501	3.88945
20314001	3.48273
20316001	3.504
20316501	4.23194
20317001	4.04818
20317501	3.86555
20318001	5.33324
20318501	4.29906
20319001	5.10252
20330501	-3.96617
20333001	-3.19338
20339001	-5.41584
20339501	-4.32473
20340001	-4.44157
20424501	-3.18352
20461501	3.32773
20567001	-3.58146
20581501	3.07946
20582001	3.10588
20603001	-3.45979
20647001	3.34465
20647501	4.1309
20648001	3.55647
20848001	3.07946
20889001	3.28815
21033001	-3.2679
21203501	-3.16175
21204001	-3.67514
21204501	-4.48515
21205001	-4.30693
21205501	-5.08806
21206001	-3.89722
21219501	-3.34544
21220001	-3.89722
21265001	-3.49653
21265501	-4.37734
21266001	-3.9794
21596501	3.77143
21597001	3.6857
21597501	3.48273
21598001	3.6857
21598501	3.6857
21613001	-3.19338
21614001	-4.1234
21614501	-3.66558
21615001	-3.36951
21615501	-3.36951
21647501	-3.0784
21648001	-4.89154
21649001	-3.11588
21832501	3.17928
22444501	3.0269
22446501	3.05946
22498501	3.10588
22609001	-3.58146
22628001	-3.12096
22771001	3.99328
22771501	3.48273
22782501	3.10588
23040001	3.54958
23040501	3.32773
23041001	3.32773
23041501	3.10588
23042001	3.10588
23424501	3.54958
24159001	-3.18352
24188501	-3.18352
24203501	-3.02759
24206001	-3.18352
24206501	-3.18352
24262501	3.99328
24410001	-3.1343
24562001	-3.24166
24580001	3.18241
24644501	3.32773
24645001	3.54958
24673001	-3.65312
24715501	3.32524
24716001	3.6857
24828501	-3.16896
24853501	3.88945
24854001	3.36724
24940501	-3.0784
24958501	3.14793
24959001	6.65546
24959501	3.86555
24960001	4.04818
24960501	3.02182
24963501	-3.19338
25028501	3.07054
25029001	4.36629
25029501	4.54447
25030001	3.22561
25030501	3.58462
25032501	-3.80909
25033001	-5.454
25033501	-3.00253
25034001	-3.31717
25036501	3.70242
25103001	-5.23122
25103501	-3.92627
25122501	-4.02902
25123001	-3.0821
25134501	3.688
25222001	-4.53989
25222501	-4.51986
25223001	-3.13668
25280501	5.45036
25337001	4.34853
25338501	3.19299
25345501	-3.19183
25349001	5.30414
25349501	5.50226
25350001	4.41678
25350501	3.68414
25354501	-3.15208
25388501	3.5406
25399001	4.65882
25399501	4.43697
25515001	-5.03605
25515501	-6.32132
25516001	-7.14658
25516501	-3.22781
25641001	3.10588
25641501	3.10588
25642001	3.10588
25824501	-3.31773
25826501	-3.54113
25827501	-3.45936
25903501	-3.02759
25904001	-3.34544
25905001	-5.03516
25905501	-4.76322
25906001	-4.32473
25906501	-3.92627
25907001	-3.02333
25921001	-3.05074
25921501	-3.62073
25922001	-3.62539
25934501	4.32437
26123501	-5.96633
26124001	-5.65305
26124501	-6.28227
26125001	-5.34259
26125501	-5.35108
26126001	-4.76618
26126501	-4.7178
26152001	-3.62893
26152501	-3.18398
26154001	-3.02993
26154501	-3.4058
26166501	-3.63355
26167001	-3.7237
26177001	-5.10718
26177501	-3.61974
26178001	-5.1935
26178501	-5.28002
26179001	-3.65661
26312001	-3.45979
26314501	-3.47343
26346001	-3.79954
26350501	-4.03688
26351001	-3.6825
26497501	-3.80905
26754501	-3.31773
26756001	-3.6461
26762501	-3.24701
26763001	-3.80816
26763501	-5.67188
26764001	-4.40575
26764501	-3.21787
26916001	-3.43117
26932001	-3.25452
26932501	-4.20062
26961501	-3.09875
26962501	-3.28458
26964501	-3.24178
26977501	-4.76629
26978001	-4.53989
26978501	-4.49278
26979001	-3.24443
26979501	-3.24178
26980001	-3.6825
26990501	-3.4366
26991501	-3.61974
27008501	3.32287
27012001	-3.73777
27051501	3.15391
27052001	4.23194
27053001	4.04818
27070501	-4.4751
27071001	-5.60306
27071501	-5.52912
27072001	-7.00963
27072501	-7.23027
27073001	-7.46215
27073501	-5.223
27101001	-3.16175
27108501	-3.99447
27109001	-5.34173
27109501	-5.71576
27124001	-3.36951
27124501	-3.4989
27142001	-3.52337
27220001	-3.27086
27220501	-4.30693
27221001	-4.20371
27242501	-3.6679
27308501	3.12848
27309001	3.43101
27309501	3.38232
27322501	-4.62758
27323001	-5.86495
27323501	-7.44528
27324001	-5.03605
27324501	-3.39536
27325001	-3.83507
27326501	-3.79954
27336001	-3.1343
27354501	-3.18352
27355001	-3.18352
27355501	-3.18352
27356001	-3.18352
27373001	4.37364
27373501	3.67378
27386501	-3.05379
27421001	-5.97907
27421501	-5.97907
27422001	-4.16951
27422501	-4.87185
27423001	-5.46553
27423501	-4.43541
27424001	-3.09875
27436001	-3.0784
27456001	-3.80905
27456501	-3.19338
27491501	3.55647
27493501	3.36724
27494001	3.55647
27535501	3.69642
27536001	3.94082
27619501	-3.24052
27634001	-4.07635
27634501	-4.38961
27635001	-3.27086
27635501	-3.92627
27636001	-5.79392
27636501	-5.49013
27637001	-5.18933
27644501	3.54958
27645001	3.77143
27645501	3.10588
27668501	-3.18668
27675001	-3.84031
27695501	-3.0784
27696001	-3.36951
27696501	-3.99447
27697001	-3.99447
27697501	-3.4989
27800501	-4.57726
27801001	-3.79954
27821001	-4.4998
27821501	-3.63355
27822001	-3.43117
27823001	-4.57726
27823501	-5.30925
27824001	-5.94429
27825001	-3.22781
27826001	-3.67514
27844501	3.07054
27850001	3.36724
27850501	3.48273
27868501	-3.12096
27947001	-3.19183
27954001	-3.80909
28012501	3.07946
28013001	3.07946
28013501	3.28063
28024501	-3.39361
28067501	-3.11656
28099001	-3.43798
28100001	-4.19255
28100501	-4.80316
28101001	-3.01516
28101501	-3.17468
28113501	-3.09875
28144501	-3.19183
28162501	-3.06495
28175501	-3.36951
28256001	-3.45979
28256501	-6.24514
28257001	-4.76618
28316001	3.48273
28317001	4.32437
28317501	6.56505
28318001	5.39495
28408501	-3.29962
28410001	-3.27086
28410501	-3.52337
28411001	-3.45979
28425501	3.55647
28426001	3.36724
28429001	-5.1271
28429501	-4.12274
28430501	-3.65312
28440501	-4.91535
28441001	-3.76876
28441501	-3.36501
28538501	4.00858
28542501	3.3064
28543001	3.82851
28543501	3.04963
28710501	3.07946
28711001	3.07946
28731501	-3.02759
28732001	-3.55454
28780001	-3.36951
28780501	-4.76322
28781001	-3.84031
28801001	-3.49653
28910001	-3.26232
28916001	3.69642
28916501	4.40606
28917001	4.64688
28917501	3.94082
29033001	3.07054
29033501	4.00858
29092501	-4.04873
29284501	-4.25927
29285001	-3.47041
29292501	3.02182
29293501	3.15391
29294001	3.86555
29294501	4.51874
29295001	4.71395
29295501	3.32287
29416501	3.74688
29417001	4.71395
29436501	-3.06733
29437001	-3.06733
29508501	3.32524
29509001	3.55647
29509501	3.93838
29510001	3.36724
29540001	-4.00606
29541001	-3.81088
29541501	-3.43162
29543001	-3.04949
29657001	3.43823
29657501	3.20697
29663501	3.04807
29670501	-3.24052
29671001	-3.84159
29680001	-3.22781
29683501	3.44937
29745001	-3.31809
29745501	-3.75857
29804501	-3.92627
29805001	-5.41584
29805501	-4.89154
29806001	-4.02026
29830501	3.437
29832001	4.3465
29835001	3.27894
29847001	4.23194
29847501	4.54447
29857001	3.07054
29857501	3.38232
29860501	-3.11588
29862501	-3.07366
29863001	-3.76876
29863501	-3.36501
29872001	3.14793
29875001	-5.223
29875501	-5.67844
29876001	-5.46553
29876501	-5.52912
29877001	-4.69241
29877501	-5.67844
29955001	3.19299
29955501	3.04807
29965001	-4.43541
29965501	-3.27225
29992501	-3.56731
29993001	-3.63355
29993501	-3.58258
29994001	-4.23712
30004501	-3.02333
30038501	-3.36951
30041001	3.32773
30041501	3.54958
30056501	3.28063
30113001	3.56902
30113501	4.1135
30114001	4.3465
30114501	4.86191
30115001	4.68685
30130501	-3.33935
30190501	-4.00184
30191501	-3.99685
30205001	3.05946
30206001	3.12073
30206501	3.48766
30239001	-4.6737
30239501	-3.05087
30301001	-5.04333
30301501	-3.12098
30307001	-3.33935
30334501	-3.06733
30335001	-5.1271
30335501	-3.83507
30336001	-3.09875
30336501	-3.56731
30344001	3.15391
30371001	3.28063
30379501	-3.25587
30398001	3.09168
30398501	3.77422
30399001	3.37378
30448501	3.54141
30449001	3.55473
30449501	3.35862
30478001	3.28063
30478501	3.6857
30479001	3.07946
30479501	3.54958
30495001	-4.62758
30495501	-5.14658
30496001	-3.79954
30496501	-5.86482
30497001	-6.69025
30497501	-4.96427
30498001	-4.31675
30519501	3.70242
30553501	3.3441
30554501	3.88079
30735501	-6.82472
30736001	-5.74634
30736501	-7.09511
30737001	-5.29746
30737501	-5.29746
30738001	-4.9436
30811501	-3.21091
30812001	-3.04122
30840001	-3.31773
30896501	3.48766
30897001	3.48766
30897501	4.69317
30898001	3.40553
30911501	-3.38457
30917001	-4.95603
30917501	-5.03605
30918001	-4.4998
30918501	-4.04208
30919001	-3.43117
30923501	-3.04949
30957001	-5.07863
30957501	-6.14715
30958001	-5.97601
30958501	-4.23712
30959501	-3.02333
31046501	-3.22781
31047001	-3.02333
31061501	3.00715
31068501	4.86712
31069001	5.45036
31072001	-3.33935
31072501	-3.63355
31082501	-3.21561
31094001	3.32524
31101501	-3.21019
31102001	-3.66801
31118501	-3.48334
31121001	-3.08599
31126501	-4.11808
31127501	-3.24166
31128001	-3.83246
31129001	-3.81452
31129501	-4.24466
31191001	3.10588
31191501	3.07946
31192501	3.28063
31292001	-3.16175
31292501	-3.43117
31309501	-3.80905
31382501	-3.66558
31383001	-4.44157
31383501	-5.20685
31384001	-6.36661
31384501	-7.09511
31385001	-6.71487
31385501	-3.02759
31646501	4.72371
31647001	3.83869
31714501	-3.27086
31731501	-3.11588
31732501	-3.11588
31733001	-5.51843
31733501	-8.84785
31734001	-9.37846
31734501	-7.14658
31735001	-4.04208
31735501	-4.57726
31736001	-4.69241
31822501	-3.12096
31903501	3.68414
31971501	-3.4989
32013501	-3.02806
32014001	-3.10244
32015001	-5.454
32015501	-5.98064
32016001	-3.825
32016501	-3.63151
32033001	3.60398
32081001	3.90506
32101501	-3.54113
32102001	-7.6832
32102501	-6.61753
32103001	-6.93312
32104001	-3.09875
32182501	-3.58206
32183001	-3.49791
32183501	-3.23465
32184001	-3.24534
32234001	3.85241
32234501	3.00562
32259501	-3.11147
32260001	-4.88704
32260501	-4.23199
32261001	-4.31675
32261501	-3.96947
32277001	3.688
32287501	-3.07219
32309501	-3.62081
32310001	-4.07857
32316001	-3.34544
32377001	3.07946
32404001	-3.62081
32404501	-3.61974
32405001	-3.43172
32461001	3.19661
32479501	-3.79124
32480001	-5.58026
32480501	-4.02212
32481001	-4.01416
32481501	-4.18352
32482001	-3.30293
32499501	3.6857
32500001	3.48273
32512001	3.07946
32512501	3.28063
32513001	3.10588
32513501	3.32773
32514001	4.43697
32514501	4.1309
32515001	4.32437
32515501	3.34465
32516001	3.8405
32516501	3.34465
32533001	-4.8854
32533501	-4.36896
32534001	-5.42564
32534501	-4.63582
32535001	-3.80816
32597001	-3.99227
32597501	-3.14672
32598001	-4.19427
32598501	-3.9894
32645501	3.56902
32646001	3.65025
32671001	-3.26145
32745001	3.00715
32745501	3.26234
32777001	-3.24862
32777501	-3.88075
32802001	4.00858
32814001	-3.24178
32814501	-3.43162
32815501	-3.28531
32816001	-3.70983
32816501	-3.01318
32830501	-5.06958
32831001	-6.16937
32831501	-7.12989
32832001	-7.17335
32832501	-5.40816
32833001	-5.30941
32941501	3.30938
32983501	-3.10244
33021001	3.18921
33021501	3.25539
33022001	3.35068
33056501	3.32287
33057001	5.54152
33108501	-3.05074
33168501	3.17928
33193001	-3.07366
33221501	3.13763
33222001	4.69825
33222501	3.22611
33223001	4.2579
33296501	3.47665
33310001	-3.24052
33414501	-3.24386
33429001	-3.36951
33432001	-3.0784
33561001	3.28063
33561501	3.48273
33563001	3.14793
33563501	3.14793
33590001	-4.43232
33590501	-3.83507
33608501	3.99297
33609001	3.09168
33609501	3.04963
33665501	-3.06495
33666001	-3.08481
33666501	-4.51986
33667001	-3.87608
33670001	-3.02333
33671501	-4.89172
33672001	-3.65312
33756501	-3.6679
33784501	-3.1343
33789501	-5.51843
33790001	-5.40702
33790501	-4.69241
33791001	-3.27086
33792001	-3.18668
33905001	3.10588
33928001	3.28063
33960501	-3.45979
33961001	-3.97834
34153501	-4.37734
34154001	-3.21561
34194001	-3.1343
34241501	3.14793
34286001	-3.49653
34300501	-3.02333
34337001	3.07946
34341501	3.54958
34342001	3.77143
34361501	-3.58146
34362001	-4.37734
34387001	-3.24443
34389001	-3.47343
34398501	3.49338
34399501	3.68414
34402001	-3.6825
34402501	-4.76726
34403001	-6.22203
34403501	-6.49791
34404001	-4.73096
34404501	-3.2679
34421001	-3.02759
34492001	-3.21561
34492501	-4.9436
34546501	3.74688
34547001	4.1309
34547501	5.54622
34548001	5.98992
34548501	3.32524
34549001	3.504
34549501	3.504
34575501	3.504
34598001	3.32773
34598501	3.77143
34599001	3.99328
34599501	4.21513
34738501	-3.36951
34836501	4.65882
34837001	4.65882
34881501	-3.1343
34978001	-4.1234
34978501	-3.12096
35006501	-3.2679
35023501	3.54958
35024501	3.504
35087501	3.10588
35088001	3.10588
35138501	-3.31773
35139001	-3.11588
35252501	-3.29962
35253001	-4.20062
35253501	-3.96947
35421501	-3.67514
35422001	-5.40702
35470001	3.05946
35470501	3.26234
35471001	3.04807
35476501	-4.09699
35477001	-4.63436
35477501	-3.85255
35478001	-4.24466
35502501	5.12541
35503001	3.02182
35537001	-3.05087
35537501	-3.43798
35538001	-3.24166
35543501	-3.46256
35569501	3.01311
35570501	4.79878
35571001	3.41118
35574001	-3.16321
35596001	-3.32247
35603501	-4.6737
35604501	-3.11588
35621001	-3.08599
35623001	-3.58784
35695001	3.27894
35695501	3.27894
35696001	3.38232
35714501	-3.09875
35715001	-3.26232
35715501	-3.27225
35758001	3.69642
35758501	3.33954
35892001	-4.13326
35916001	-5.17322
35916501	-5.17322
35917001	-5.17322
35991001	3.43736
36010001	-5.71576
36010501	-6.46744
36011001	-5.29746
36011501	-4.76322
36012501	-3.06733
36013001	-3.27086
37431001	3.34465
37431501	4.23194
37432001	5.10669
37432501	3.66534
37433001	4.36629
37433501	3.15391
37501001	-3.02759
37502501	-3.55454
37503001	-3.6679
37569001	3.10588
37569501	3.10588
37584001	4.43697
37584501	4.65882
37585001	5.32437
37599001	-3.81125
37599501	-5.11255
37600001	-7.58237
37600501	-6.42854
37601001	-6.42854
37601501	-7.18656
37602001	-3.83246
37610001	-3.94245
37610501	-3.05379
37695001	3.07946
37695501	3.28063
37707001	3.68414
37707501	3.504
37790501	-3.06733
37791001	-3.58258
37792001	-3.12096
37869001	-3.09875
37902001	3.54958
37902501	3.10588
37903501	3.77143
37904001	4.65882
38106001	3.48273
38121501	3.07946
38122001	3.28063
38250501	-3.52337
38251001	-4.04208
38251501	-3.87608
38258001	-3.08481
38390501	3.88945
38391001	3.88945
38391501	3.28063
38392001	3.28063
38400501	-3.34544
38401001	-3.4989
38479501	-3.47343
38481501	-3.97834
38852001	3.01311
38854501	3.04602
38872501	3.88945
38873001	3.28063
39059501	-3.38457
39968501	-3.49653
39969001	-3.49653
39969501	-3.49653
39970001	-4.77528
40363501	-3.9794
41081001	-4.59803
41081501	-4.59803
41082001	-3.21561
41082501	-3.49653
41083001	-3.55454
41083501	-3.55454
41366501	-3.0784
41530501	-3.02759
41531001	-3.99447
41531501	-4.59209
41532001	-4.59209
41532501	-3.89722
41549001	-3.58146
41590001	-3.1343
42048001	3.32773
42048501	3.32773
42049001	3.32773
42049501	3.77143
42050001	3.54958
42327501	3.28063
42749001	-3.36951
43415001	-3.18352
43537001	3.10588
43537501	3.10588
43538501	3.10588
43575001	-3.36951
43637001	3.48273
43643001	3.58305
43758001	-3.59788
43758501	-6.49791
43759001	-6.32132
43759501	-5.94429
43760001	-5.08806
43760501	-4.1234
43761001	-3.36951
43761501	-3.34544
43763501	-4.9436
43764001	-4.9436
43764501	-4.9436
43765001	-4.9436
43765501	-4.59209
43957001	-4.65831
43957501	-4.32473
43958001	-3.73777
43959001	-5.21315
43959501	-3.96947
43960001	-3.49981
43960501	-3.48379
43961001	-3.48379
43962001	-4.57947
44069001	-3.49653
44091001	-3.18352
44091501	-3.18352
44111001	-3.86147
44111501	-4.22874
44112001	-3.55454
44112501	-3.55454
44128501	-3.43117
44186501	-3.86147
44315501	-4.59803
44316001	-4.32473
44316501	-3.12096
44317001	-3.92627
44317501	-3.52337
44398501	-3.9794
44410501	-4.23592
44419001	-3.27086
44419501	-3.32247
44420501	-3.13668
44779001	3.48273
44781001	3.29286
44827501	-3.2679
44835001	-3.99847
44835501	-4.56867
44836001	-4.59842
44847001	-3.86147
44847501	-3.4989
44848001	-3.36951
44854001	-3.51879
44854501	-3.06495
44866001	-3.47343
44866501	-3.47343
44947001	3.10298
44961501	-3.08953
44969501	-3.16229
45045001	-3.18352
45102501	-3.19338
45103001	-3.02759
45589501	-3.58146
45590001	-3.58146
45590501	-3.58146
45591001	-3.9794
45591501	-3.58146
45592001	-3.18352
46781001	-3.18352
46781501	-3.18352
46782001	-3.58146
46782501	-3.58146
46783001	-3.58146
47030001	-3.58146
48115501	-3.18352
48116001	-3.18352
48116501	-3.58146
48464001	-3.1343
48464501	-3.1343
48465001	-3.9794
48584501	3.07946
48702501	-3.19338
48727001	3.10588
48727501	3.32773
48904501	3.10588
49055501	3.10588
49130501	-3.58146
49131501	-3.89722
49212501	3.88945
49213001	5.54152
49213501	5.30414
49214501	3.07054
49254501	-3.34544
49255001	-3.34544
49264501	-3.58146
49302001	4.60264
49302501	4.78946
49303001	4.36629
49303501	5.701
49304001	4.41678
49312001	3.07946
49392001	-3.38457
49392501	-3.38457
49449501	-3.73777
49450001	-3.73777
49450501	-3.02333
49474001	-3.29869
49475001	-3.25602
49475501	-4.39857
49476001	-4.51891
49476501	-5.10969
49477001	-4.75112
49530501	3.22561
49544501	3.32287
49551501	-4.18306
49552001	-4.79161
49560001	3.12848
49594001	-3.11037
49594501	-3.45664
49621501	4.01334
49622001	4.41678
49622501	4.23194
49949001	-3.36951
49956001	3.36724
49956501	3.36724
50150501	3.07263
50151001	3.25539
50151501	4.1842
50152001	3.78183
50152501	3.09168
50153001	3.19661
50375501	3.07946
50376001	3.28063
50413001	-4.59803
50413501	-4.59803
50414001	-4.59803
50414501	-3.89722
50415001	-3.89722
50415501	-4.9691
50416001	-5.71576
50551501	3.10588
50832501	-3.99447
50993001	3.54958
51145001	-3.6679
51145501	-3.6679
51146501	-3.02759
51177001	-3.58146
51253501	-3.58146
51254001	-3.58146
51254501	-3.18352
51255001	-3.18352
51255501	-3.18352
51256001	-3.9794
51441001	-3.1343
51441501	-3.1343
51442001	-3.1343
52033001	-3.19183
52033501	-3.02333
52246501	3.32773
52247001	3.32773
52247501	3.10588
52275501	3.32524
52280501	3.08123
52318001	-3.47343
52318501	-3.83507
52419501	-3.31773
52420001	-4.43232
52420501	-3.78054
52496501	-3.31773
52497001	-3.96947
52571501	-3.24862
52693501	-3.02759
52694001	-4.22874
52694501	-4.77528
52695001	-4.77528
52695501	-4.77528
52696001	-3.89722
52720501	3.97036
53020501	3.07946
53021001	3.28063
53035001	3.10588
53049001	3.28628
53049501	3.00013
55079001	3.32773
55079501	3.10588
55081001	3.10588
55296501	3.07946
55297001	3.07946
55319001	-3.19338
55383501	3.07946
55384001	3.6857
55384501	3.6857
55385001	3.07946
55386001	3.55647
56539001	-3.58146
56539501	-3.58146
56961001	-3.92347
56961501	-3.36501
56962001	-3.43117
56962501	-3.43117
57109501	-3.6679
57276001	-3.18352
57276501	-3.18352
57277001	-3.18352
57674501	3.32773
57675001	3.10588
57685001	-3.55454
57685501	-3.21561
57855001	-3.1343
57855501	-4.77528
57887001	-3.21561
57887501	-3.21561
57888001	-3.02759
57888501	-3.02759
57889001	-4.22874
57889501	-3.55454
58304501	3.10588
58312501	3.17928
58411001	-3.96617
58437001	3.68414
58525501	-3.19338
58647001	-3.55454
59002001	3.03788
59051501	-5.30925
59052001	-4.17594
59077001	-5.34173
59077501	-4.65831
59078001	-4.65831
59103001	3.28063
59103501	3.28063
59104001	3.07946
59123001	-3.76876
59123501	-4.20062
59124001	-3.56731
59124501	-3.36501
59130001	3.86555
59130501	3.32524
59131001	3.504
59169001	3.32287
59169501	4.23194
59226501	-4.02026
59452001	-3.06083
59459501	-3.86147
59465501	-4.23712
59466001	-4.43232
59512001	-3.02759
59512501	-3.34544
59513001	-3.89722
59513501	-3.1343
59514001	-3.49653
59514501	-3.55454
59515001	-4.59209
59545001	-6.36704
59545501	-5.17322
59546001	-3.49653
59555501	-3.18668
59556001	-3.32247
59562001	-3.34544
59563001	-3.6679
59575501	4.97719
59576001	3.32524
59594001	3.6857
59618001	3.48273
59618501	3.54958
59619001	3.10588
59626501	3.10588
59627501	3.07946
59708001	-3.1343
59744001	-3.21561
59745001	-3.49653
59779501	3.32773
59826001	3.10588
59878001	4.09392
59878501	4.91803
59964501	3.93838
59965001	3.55647
60003001	3.54958
60003501	3.54958
60004001	3.77143
60061001	4.09392
60061501	3.6857
60062001	3.28063
60062501	3.54958
60176001	-3.49653
60190501	-3.86147
60191001	-4.22874
60191501	-3.34544
60234001	3.32773
60234501	3.32773
60256501	4.21513
60257001	3.88945
60666501	3.17928
60705001	-3.96617
60750001	-3.08481
60750501	-3.16175
60777501	3.48273
60778001	3.48273
60778501	3.88945
60779001	4.1309
60779501	3.74688
61294501	4.1309
61295001	4.1309
61295501	3.74688
61379001	-3.18352
61549001	3.02269
61648001	-4.00407
61648501	-3.04122
61951001	3.10588
61951501	3.77143
62030001	3.10588
62123501	3.68414
62124001	4.90995
62124501	5.10669
62125001	4.71395
62125501	3.74688
62126001	3.68414
62249501	-3.08481
62250001	-3.08481
62250501	-3.59788
62251001	-5.79392
62251501	-3.55454
62469001	3.02182
62507501	-3.02759
62509001	-4.59803
62509501	-4.9691
62758501	-3.89722
63024001	-3.25452
63355001	-3.55454
63355501	-3.34544
63356001	-3.02759
63357501	-3.21561
64686501	3.32773
64687001	3.32773
64687501	3.32773
64688001	3.32773
64761001	-3.55454
65078501	-3.16175
65119001	3.99328
65250001	-3.11588
65256001	-3.02759
65285001	-3.18352
65285501	-3.18352
65346001	3.32773
65379501	-3.58258
65380001	-3.32247
65380501	-3.12096
65501001	4.09392
65501501	5.10252
65502001	4.09392
65502501	3.93838
65506501	-3.49212
65508501	-3.33645
65509001	-4.36937
65686501	4.57561
65687001	6.07609
65687501	4.72227
65688001	7.00975
65688501	3.6857
65714001	3.32773
65714501	3.48273
65720001	-3.97834
65720501	-3.47343
65722501	-4.89154
65723001	-3.36951
65753501	-3.19183
65754001	-4.11644
65754501	-3.78054
65802501	-3.02333
65831501	-3.86553
65832001	-3.05651
66179001	-3.38457
66815501	-3.18352
66816001	-3.18352
66816501	-3.18352
66817001	-3.18352
67309501	-3.18352
67371501	3.88945
67447001	3.32773
67448501	3.77143
67459501	-3.21561
67460501	-3.6679
67461001	-3.89722
67461501	-3.21561
67686001	3.17928
67811501	3.10588
67986501	3.10588
68051001	-3.02759
68051501	-3.02759
68052501	-3.1343
68175001	3.14793
68211001	3.32524
68211501	3.14793
68368501	-3.36951
68369001	-3.36951
68369501	-3.2679
68370001	-3.6679
68642501	3.10588
68722501	3.67378
68737001	-3.55173
68788001	-3.96617
68788501	-3.96617
68793501	-3.55454
68794001	-3.19183
68796501	-3.24701
68865501	-3.32247
68925501	3.32773
69027001	-3.0784
69027501	-4.59209
69455001	-3.49653
69455501	-3.49653
69468501	-3.19338
69506501	3.48273
69573001	-3.2679
69653501	-4.44157
69680501	-3.36951
69686001	-3.19338
69722001	-4.00184
69722501	-4.56071
69723001	-3.35889
69723501	-3.09614
69813001	-3.09875
69904001	-4.48515
69904501	-4.48515
69905001	-3.92627
69905501	-3.12096
69975001	-3.73777
69977501	-3.12096
69988001	-3.12096
69988501	-3.38457
70014501	3.32773
70015001	4.65882
70015501	4.65882
70025501	3.14793
70026001	3.14793
70026501	3.14793
70027001	3.93838
70027501	3.17928
70028001	3.48273
70028501	3.07946
70139001	3.10588
70435501	3.10588
70560001	3.77143
70671501	3.07946
70684501	-3.18668
70751001	-4.89172
70755501	-3.02333
70808001	-4.02026
70878501	-3.07198
70883001	-3.87608
70883501	-3.97834
70884001	-4.04208
70884501	-3.92347
70885001	-3.11588
70885501	-3.71916
71055001	3.07946
71064001	3.28063
71073001	3.54958
71073501	3.99328
71074001	3.88945
71150501	3.36724
71155501	3.48766
71221501	3.10588
71222001	3.10588
71230501	-3.49653
71231001	-3.49653
71325501	-3.18352
71326001	-3.18352
71354501	3.504
71356501	3.43101
71365501	-3.27086
71366001	-4.4998
71366501	-3.11588
71467001	3.79183
71467501	3.9849
71468001	3.20864
71739001	3.02182
71791001	3.10588
71793001	-3.06733
71793501	-4.11644
71794001	-4.23712
71794501	-4.57726
71795001	-3.08481
71800501	-3.38457
71801501	-3.7237
71802001	-4.12274
71802501	-3.94245
71807501	4.32437
71830001	3.54958
71830501	3.54958
71831001	3.07946
71837501	-4.57947
71838001	-4.32473
71838501	-4.24319
71864501	-3.24166
71865001	-3.63151
71865501	-3.9189
71883001	3.34465
71884001	3.17928
71890501	3.88945
71891001	4.51874
71892501	3.12073
71893001	3.19661
71893501	4.05094
71920001	3.99328
71920501	3.77143
71921001	3.77143
71921501	3.99328
71922001	4.21513
71922501	3.28063
71923001	3.07946
72052001	4.29906
72053001	3.48273
72089001	3.49338
72091501	3.6857
72098501	-3.18668
72099001	-3.18668
72099501	-3.18668
72100501	-5.20685
72101001	-3.80905
72101501	-3.34544
72107501	-3.18352
72125001	3.28063
72147001	4.09392
72155001	-4.1234
72155501	-4.1234
72156001	-4.1234
72156501	-3.4989
72198001	-3.18352
72265001	-3.66558
72267001	-3.1343
72316001	-4.30693
72424501	3.10588
72425001	3.10588
72425501	3.54958
72426001	3.32773
72426501	3.10588
72484501	4.65882
72485001	4.21513
72643501	-3.02759
72644501	-3.86147
72645001	-5.57116
72645501	-3.86147
72646001	-3.86147
72666001	-3.36951
72666501	-3.36951
72667001	-4.1234
72841001	-3.45936
72841501	-4.06256
72842001	-3.85255
72842501	-3.6561
72843001	-3.06495
72930501	-3.6679
72931001	-3.6679
72953001	-3.02759
72978001	-3.1343
73100501	3.88945
73144001	-3.58258
73144501	-3.58258
73149501	-3.26096
73150501	-3.48334
73151001	-3.33234
73151501	-4.40575
73197001	-4.11644
73198501	-3.0784
73216001	3.88945
73216501	3.93838
73218001	3.15391
73305501	4.65882
73342501	-3.02333
73361501	3.34465
73459501	3.26234
73460001	3.76052
73460501	3.76052
73461001	4.37364
73475001	3.62464
73475501	3.22269
73488001	3.05946
73488501	4.24972
73489001	3.22269
73490001	3.17726
73519501	-3.96617
73539001	4.43697
73634001	-3.18352
73634501	-3.58146
73635501	-3.58146
73715501	-3.9794
73923501	-3.21561
74213501	-3.58146
74214001	-3.58146
74500501	-3.19338
74501501	-3.99447
74642501	-3.9794
74834001	-3.58146
74834501	-3.9794
74835001	-3.9794
74835501	-3.9794
74852001	-3.02759
74852501	-3.49653
74982501	-3.18352
74983001	-3.18352
74983501	-3.18352
74984001	-3.1343
75118501	-3.1343
75119001	-3.1343
75376501	-3.18352
75377001	-3.18352
75377501	-3.18352
75378001	-3.18352
75409001	-3.21561
75435501	-4.59209
75436001	-3.55454
75436501	-4.9691
75437001	-6.37104
75437501	-5.65345
75438001	-5.65345
75438501	-4.99492
75440001	-3.25452
75735501	-3.19338
75736001	-4.24319
75736501	-4.24319
75835501	-5.29746
75836001	-5.33427
75836501	-5.67614
75837001	-4.89154
75837501	-6.49625
75838001	-7.77636
75838501	-6.28227
75869001	-3.25452
75934501	-3.32247
75999501	-3.58146
76000001	-3.58146
76000501	-3.55454
76001001	-4.24319
76001501	-4.24319
76002001	-4.24319
76002501	-3.89722
76022001	-3.02759
76022501	-3.21561
76126501	-5.57116
76127001	-4.77528
76127501	-3.86147
76154001	-3.86147
76154501	-3.49653
76155001	-3.58146
76250001	3.07946
76270001	-3.22781
76362501	3.86555
76363001	3.68414
76363501	3.32524
76364001	3.49338
76389501	3.28063
76390501	3.07946
76391001	3.07946
76405501	-3.80905
76410001	3.32773
76428001	3.28063
76446001	-3.34544
76446501	-3.55454
76449501	-3.18352
76517501	4.23194
76811001	3.32524
76821501	3.54958
76822001	3.54958
76873501	-4.22874
76874001	-3.55454
77010001	-4.01156
77030001	-3.18668
77030501	-3.06733
77077001	3.10588
77090501	-3.36501
77119001	3.27495
77119501	3.58462
77147501	-3.55173
77148001	-3.18668
77190501	-3.27086
77191001	-4.73096
77191501	-6.49625
77238001	-3.67514
77250501	-3.47343
77282001	-4.13326
77282501	-4.99492
77345501	3.07946
77378001	3.10588
77378501	3.10588
77379001	3.10588
77565501	3.28063
77578001	-3.1343
77610001	3.55647
77610501	3.55647
77673501	3.48273
77674001	3.28063
77724501	3.99328
77725001	3.07946
77739001	3.10588
77739501	3.99328
77740001	3.07946
77894001	-3.1343
78051501	-4.37734
78052001	-4.37734
78052501	-3.6679
78065501	-3.9794
78066001	-4.37734
78066501	-4.37734
78067001	-3.9794
78067501	-4.37734
78068001	-4.37734
78104001	3.07946
78104501	3.54958
78260501	-4.77528
78261001	-4.37734
78261501	-4.37734
78262001	-4.37734
78359001	-3.58146
78359501	-3.58146
78469501	-4.9691
78470001	-3.86147
78470501	-3.86147
78471001	-3.86147
78471501	-3.86147
78472001	-3.21561
78676501	-3.21561
78677001	-3.21561
78677501	-3.21561
78923001	-3.49653
78981501	-3.49653
79148501	3.504
79495501	3.07946
79500001	-3.51879
79500501	-3.33935
79610501	-3.21561
79774001	-3.38457
79797501	3.32773
79871501	-3.34544
79905501	-3.07366
79906001	-3.05841
79906501	-3.07366
79925001	3.32773
79962501	3.78836
79963001	4.1135
79964501	4.1842
79983001	3.77143
79983501	3.77143
79984001	3.77143
79984501	3.32773
80011501	-3.49653
80013001	-3.18352
80013501	-3.9794
80014001	-4.37734
80183501	4.23194
80374501	5.32437
80375001	6.21176
80375501	5.54622
80376001	3.48273
80376501	4.09392
80377001	3.6857
80377501	3.6857
80422501	3.05946
80517001	-3.18352
80517501	-3.58146
80518001	-3.18352
80973501	-3.18352
80974001	-5.17322
80974501	-5.17322
80975001	-5.17322
80975501	-4.24319
80976001	-3.89722
83176501	3.10588
83481001	-3.2679
83542001	3.17928
83543501	3.28063
83692001	3.77143
83720501	3.10588
84413501	-3.19338
84414001	-3.19338
84414501	-3.19338
84415501	-3.34544
84460001	3.38232
84460501	4.00858
84511001	3.20864
84600001	-3.11588
84600501	-4.69241
84601001	-3.52337
84612501	-5.20685
84613001	-4.02026
84643501	-3.4989
84752001	-3.86147
84752501	-4.59803
84753001	-4.59803
84753501	-4.59803
84867001	3.07946
84901501	3.76052
84902001	3.48922
84933501	3.07946
84934001	3.28063
85107001	-3.96617
85107501	-3.55173
85108001	-3.36951
89181501	-3.1343
90373001	-3.38457
90408501	-3.05841
90409001	-3.27225
90410501	-3.32247
90473501	3.12848
90518501	-3.15408
90540001	3.07946
90552501	-3.02333
90553001	-3.52337
90553501	-4.59751
90554001	-6.49625
90554501	-8.1249
90591001	4.3217
90592001	4.29477
90592501	5.8189
90593001	4.18923
90686001	-5.02289
90767001	3.74688
90856501	-3.07865
90857001	-3.26145
90865501	3.84401
90866001	4.14324
90866501	3.94082
90867001	5.26733
90870501	-3.55173
90898001	-3.26772
90900501	-3.00253
90928501	3.6857
90929001	4.71116
90929501	3.32287
90998501	3.32287
90999001	3.66534
91021501	-3.22892
91022001	-5.37965
91022501	-6.42163
91023001	-7.68305
91023501	-9.33428
91024001	-8.35333
91024501	-4.55578
91025001	-3.10244
91025501	-3.43056
91049501	-3.31773
91081501	3.17928
91083001	3.19299
91083501	3.26234
91086001	3.07946
91111501	3.90506
91120501	-3.05087
91130501	3.32287
91443001	3.74688
91470501	3.22561
91505501	-3.56476
91514501	-3.825
91538001	-3.4989
91538501	-4.9436
91539001	-3.80905
91539501	-3.19338
91562001	-3.18668
91562501	-3.36951
91563001	-3.80905
91563501	-4.32473
91564001	-3.34544
91564501	-4.65831
91715501	3.26234
91716001	3.26234
91741501	-3.26232
91742001	-4.76726
91742501	-3.07366
91743001	-3.05087
91743501	-4.45569
91744001	-3.26772
91762001	-3.22287
91789501	-3.03648
91790501	-3.90997
91791001	-3.22353
91791501	-3.46256
91819501	-3.04949
91861001	-3.02333
91883001	-3.7237
91883501	-3.22781
91905001	-3.18668
91905501	-3.12096
91995001	3.54958
92129501	3.504
92130001	3.68414
92130501	3.18241
92131001	3.67378
92131501	3.38232
92187501	-3.02333
92188501	-3.05651
92189001	-3.24052
92190501	-3.24166
92305501	-3.12096
92314501	-3.18668
92315001	-3.2679
92315501	-3.66558
92454501	-3.24052
92455001	-4.04873
92455501	-3.81906
92456001	-3.62081
92501501	-3.06733
92531001	3.61736
92539001	-3.59788
92539501	-4.23712
92555001	-4.23712
92555501	-4.77035
92583501	-3.7237
92584001	-4.48515
92634501	-4.59803
92635001	-3.89722
92658501	-4.66662
92659001	-3.13668
92715001	-3.34544
92763501	-3.45015
92764001	-4.56071
92791001	3.437
92791501	5.35985
92792001	3.52
92792501	3.26365
92804001	3.54958
92807501	-3.22781
92809001	-4.07635
92809501	-3.92627
92810001	-3.27086
92884501	-3.97414
92885501	-3.42088
92886001	-3.05419
92886501	-3.24951
92897001	-3.66558
92920501	-3.09875
92938001	-4.76322
92938501	-3.58258
92939001	-3.27086
92946001	-4.22874
92946501	-3.19338
92947001	-3.0784
92958001	-3.66558
93028001	3.10298
93050001	-3.96617
93050501	-4.27092
93051001	-5.20685
93051501	-4.30693
93052001	-4.20371
93052501	-3.06733
93071001	-3.36951
93155501	-3.49653
93162501	3.48273
93205001	-3.21561
93205501	-3.89722
93206001	-3.21561
93324001	3.10588
93368501	-3.16175
93369001	-4.3733
93369501	-6.04245
93370001	-5.5856
93370501	-6.10179
93371001	-5.35108
93371501	-4.43024
93372001	-3.2679
93377001	-3.49653
93490001	-3.96617
93490501	-3.12096
93491501	-3.02333
93537501	4.50483
93538001	5.10252
93538501	3.54958
93551001	-3.05087
93571001	4.43697
93571501	4.21513
93627001	-3.16321
93627501	-3.0821
93687501	4.41678
93688001	5.57275
93688501	6.02893
93689001	6.19829
93689501	6.03439
93690001	4.44754
93730001	-3.63355
93730501	-3.78054
93731001	-4.66662
93731501	-3.51879
93777501	-3.45979
93803501	-3.05379
93804001	-3.25452
93804501	-3.24443
93805001	-3.6561
93805501	-3.6825
93828001	3.504
93865001	-3.56731
93866001	-3.22781
93927001	-3.86147
93927501	-4.77528
93928001	-3.9794
93992001	-3.28458
93992501	-4.59923
93993001	-3.05379
93993501	-3.71916
93994001	-4.32152
93994501	-3.36501
94050501	4.21513
94051001	3.07946
94133501	3.10588
94163501	3.32524
94181501	3.28063
94188501	3.17928
94275001	3.09168
94306501	3.15391
94307001	3.02182
94307501	3.15391
94308001	3.18241
94410501	-3.99447
94411001	-3.99447
94411501	-3.34544
94412001	-3.19338
94516501	-3.1343
94517001	-3.9794
94517501	-3.9794
94518001	-3.9794
95366001	3.10588
95726501	3.10588
96203501	3.10588
96380001	-3.1343
96430001	-3.0784
96430501	-4.02026
96431001	-3.73777
96882501	-3.1343
96883001	-3.55454
97408501	-3.22781
97409501	-3.22781
97410001	-4.66662
97410501	-3.27086
97419001	-3.02759
97657501	-3.1343
97658001	-3.86147
97658501	-4.77528
97659001	-4.77528
97659501	-3.9794
100153001	3.07946
100153501	3.07946
100154001	3.07946
100868001	-4.37734
100868501	-4.37734
100901501	-3.18352
101160001	-3.49653
101403501	-3.45979
101404001	-3.73777
101538501	-3.92627
101540001	-3.0784
101682501	-4.22874
101683001	-3.55454
101719001	3.09168
101719501	3.05946
101800001	-3.73777
101800501	-3.32247
101801001	-4.48515
101801501	-5.94429
101802001	-4.04208
101810501	-3.96617
101811001	-3.19338
101845501	-5.79784
101846001	-4.79776
101846501	-3.85255
101847001	-4.76629
101847501	-3.86553
101848001	-3.13668
101887001	-3.38457
101887501	-3.06733
101916501	-3.04949
101917001	-4.71274
101917501	-3.11588
101918501	-3.32247
102054001	-3.19338
102084501	-3.2679
102085001	-3.2679
102092001	-4.38961
102095501	4.29477
102096001	3.22269
102097501	3.22611
102202501	3.28063
102203001	3.17928
102280501	-3.02759
102352001	-3.02759
102352501	-3.34544
102353001	-3.34544
102353501	-4.32473
102354001	-5.34173
102354501	-3.9794
102369001	3.10588
102369501	3.54958
102370001	3.32773
102370501	3.32773
102393001	4.41678
102422501	-3.63355
102423501	-3.92347
102424001	-4.04208
102424501	-3.87608
102442001	-4.43024
102498501	-3.5636
102499001	-3.39652
102499501	-5.12009
102500001	-3.00599
102500501	-3.97176
102540001	3.18241
102549501	3.49338
102570501	3.00715
102589501	3.67378
102643001	3.49338
102643501	3.83869
102748001	-3.4989
102749001	-3.0784
102861501	-4.23592
102898001	3.07946
102898501	3.48273
102905001	3.10588
102933001	-4.02026
102933501	-3.65312
103111501	-3.1343
103112501	-3.1343
103116501	-3.18668
103117001	-3.4989
103516501	-3.06733
103517001	-3.06733
103517501	-3.06733
103518001	-3.06733
103563001	-4.27092
103563501	-3.12096
103564001	-3.96617
103564501	-3.32247
103603001	3.00715
103625501	4.29906
103626001	4.50483
103626501	3.14793
103627001	3.504
103706001	-3.34544
103706501	-3.34544
103753001	3.10588
103825001	3.6857
103825501	3.48273
103893501	3.32773
104034001	-3.07366
104074001	3.66534
104096501	-3.00692
104155001	3.22561
104168501	-3.17468
104230001	3.77143
104231001	3.6857
104231501	3.48273
104232001	3.07946
104234001	3.50847
104234501	3.50847
104235001	3.02182
104235501	3.50847
104236001	3.83869
104244501	3.34465
104505501	3.48273
104506001	3.28063
104859501	3.10588
104954001	-3.18352
105076001	-4.32473
105076501	-4.24319
105077001	-3.99447
105077501	-3.96617
105078001	-3.55173
105150501	-3.34544
105152501	-3.0784
105186501	-3.80905
105187001	-4.1234
105187501	-4.1234
105207001	3.54958
105207501	3.77143
105222501	-3.0784
105501001	-3.12096
105501501	-3.45979
105502501	-3.18668
105503001	-3.18668
105524001	3.17928
105549001	-3.89722
105549501	-3.55454
105550001	-3.89722
105550501	-3.55454
105842501	-3.48334
105843001	-3.78132
105843501	-3.62432
105844001	-3.61193
105844501	-3.41812
105845001	-5.06958
105845501	-3.6679
105870001	-3.1343
105913001	-3.58146
105913501	-3.58146
105914001	-3.58146
105914501	-3.58146
106249001	-3.19338
106250001	-5.08806
106250501	-5.08806
106251001	-5.41584
106251501	-4.32473
106252501	-3.34544
106253001	-3.89722
106272501	3.70037
106683001	3.55647
106683501	5.10669
106755501	-3.21561
106756501	-3.02759
106757001	-3.55454
106806501	3.48273
107135001	-3.06495
107142001	3.32773
107143001	3.6857
107206001	-3.18352
107370501	-3.18352
107409001	3.10588
107409501	3.10588
108074501	-3.58146
108075001	-3.58146
108075501	-3.58146
108076001	-3.58146
108076501	-3.58146
108077001	-3.58146
109120501	-3.24701
109122001	-3.43172
109510501	-3.02759
109764501	-3.21561
109770501	3.28063
109771001	3.28063
110054501	-4.32473
110055001	-4.44157
110055501	-3.96617
110406501	3.07946
110512001	3.32773
110512501	3.32773
110513001	3.10588
110820001	3.54958
110820501	3.07946
110821001	3.28063
112060001	-3.02759
112090001	-3.24166
112091001	-3.04949
112092001	-3.08481
112147501	3.32773
112158001	3.83869
112158501	4.90995
112159001	4.90995
112159501	4.90995
112160001	3.74688
112178001	3.74688
112199001	3.12848
112199501	4.18923
112200001	4.18923
112243501	3.32773
112244001	3.99328
112244501	4.43697
112245001	4.43697
112245501	3.77143
112246001	4.21513
112246501	3.28063
112287501	3.10588
112314501	3.14793
112355501	-4.27092
112356001	-3.18668
112380501	3.14793
112426001	-3.18352
112445501	3.99328
112446001	3.07946
112461001	-3.36951
112570501	-3.21561
112610001	-3.02759
113079001	3.32773
113079501	3.10588
113080001	3.10588
113161501	-3.1343
113168001	-3.03648
113209501	-4.9691
113210001	-4.65831
113260001	3.14793
113390501	-3.49653
113391001	-3.9794
113392001	-3.58146
113392501	-3.9794
113645501	4.23194
113646501	3.18241
113647001	3.32524
113667001	3.36359
113837501	4.32437
113838001	4.71116
113838501	4.71116
113839001	5.54622
113839501	4.43697
113840001	3.48273
113959001	3.28063
114079501	3.32773
114081001	3.10588
114088001	-3.05379
114423001	-3.18352
114423501	-3.18352
114526001	-3.99447
114526501	-3.99447
114527001	-3.99447
114527501	-4.9691
114528001	-4.9691
114528501	-3.86147
114529001	-3.58146
114677001	-3.19338
114695501	-3.1343
114696001	-3.9794
114696501	-3.58146
114768001	-3.18352
115092501	-3.38457
115326501	-3.21561
115480001	-3.1343
115490501	-3.19338
115491001	-3.19338
115491501	-3.19338
115493001	-3.9794
115493501	-3.9794
115750501	3.14793
115751001	3.93838
115751501	3.17928
115833001	3.27894
115865501	3.32524
115866001	3.36724
115884501	3.03788
115903501	4.09392
116241501	-4.59803
116242001	-3.6679
116439501	-3.18352
116440001	-3.18352
116552501	-3.21561
116553001	-3.86147
116553501	-3.86147
116554001	-4.37734
116554501	-4.37734
116555001	-3.58146
116645501	3.8405
116646001	3.86156
116646501	4.90397
116647001	4.60264
116647501	6.12037
116648001	3.70037
116722501	-3.06601
116735001	-3.33935
116735501	-4.00042
116736001	-4.07635
116857501	3.10588
116858001	3.10588
116918501	-3.02759
116919001	-3.99447
116919501	-3.0784
116948001	4.77466
116948501	4.87517
116949001	5.40156
116949501	5.13302
116950001	4.85312
116998001	-4.7178
116998501	-3.89844
116999001	-3.24862
117076501	3.20864
117077001	3.22611
117077501	5.04295
117078001	6.7031
117078501	5.35521
117136501	-3.48537
117140001	3.07054
117155001	-3.05379
117196501	3.17928
117197001	3.36724
117210001	-3.86553
117216001	3.02182
117248001	-3.6994
117248501	-3.28458
117691501	-5.29746
117692001	-3.66558
117692501	-4.44157
117979001	-3.18352
117979501	-3.18352
118016001	-3.55173
118016501	-3.36951
118017001	-3.4989
118017501	-3.19338
118018001	-3.6679
118018501	-4.9691
118054501	-3.18352
118056001	-3.1343
118094001	-3.06733
118243001	3.28063
118243501	3.48273
118244001	3.48273
118244501	3.32773
118267501	3.32524
118268001	4.60264
118268501	4.60264
118269001	4.90995
118269501	6.43361
118270001	5.76807
118270501	4.21513
118320501	-3.99447
118321001	-3.02759
118322501	-4.24319
118323001	-3.0784
118323501	-3.78054
118419001	-3.18352
118419501	-3.18352
118479501	-4.13326
118480001	-3.84031
118480501	-3.2679
118495501	-3.06495
118496001	-4.4751
118496501	-4.4751
118538501	-3.4366
118540501	-3.62081
118579501	3.18241
118591001	-3.88075
118591501	-3.96947
118592001	-5.33765
118592501	-6.8567
118593001	-4.91535
118696501	3.88945
118709001	-3.05841
118709501	-3.05379
118730001	-3.17468
118731001	-4.51496
118731501	-3.47041
118746501	-3.49981
118747001	-3.26232
118747501	-3.54113
118831001	-3.55454
118831501	-3.34544
118899501	-3.89722
118938501	3.40412
118966501	-3.52337
118986501	-3.18668
118987001	-5.08806
118987501	-4.99492
118988001	-4.99492
118988501	-4.76322
119090501	-3.21561
119091001	-3.89722
119091501	-3.89722
119092001	-3.89722
119092501	-3.21561
119138001	-3.52337
119139001	-3.12096
119139501	-3.2679
119214001	4.29906
119224001	3.14793
119226001	3.07946
119267001	-3.80905
119374001	3.10571
119374501	3.35883
119399501	3.32524
119400501	3.67378
119401001	3.34465
119442501	-3.06733
119471501	3.88945
119582001	-4.91535
119582501	-3.43172
119583001	-5.67188
119583501	-5.61019
119584001	-4.75888
119584501	-4.75362
119585001	-5.04333
119624001	-3.68711
119624501	-3.18621
119646501	-3.18668
119647001	-3.18668
119681001	3.07946
119706501	3.54958
119808001	3.73971
119808501	4.72371
119809001	4.23194
119813501	3.14793
119827001	3.02182
119827501	3.02182
119828001	3.15391
119830501	-3.24166
119831001	-4.66985
119831501	-3.99591
119832001	-3.63151
119832501	-3.43172
119833001	-4.81628
119833501	-5.69642
119872501	-3.13935
119873001	-3.68833
119915501	3.14793
119953001	3.68414
119953501	3.49338
119979001	-3.12098
119999001	-3.19183
119999501	-4.30693
120000001	-3.65312
120103501	-3.02759
120104001	-3.2679
120104501	-3.06733
120105001	-3.32247
120105501	-3.38457
120106001	-3.38457
120106501	-5.94429
120107001	-3.38457
120108001	-3.45979
120136501	-3.6679
120137001	-4.9436
120137501	-3.55454
120138001	-3.4989
120138501	-4.27092
120139001	-4.27092
120282001	3.10588
120349001	3.07946
120353001	4.29906
120383001	3.36724
120490001	3.14793
120554001	5.1971
120554501	6.83805
120555001	5.41357
120610001	3.10588
120683501	-3.12096
120684001	-3.18668
120709001	3.54958
120709501	3.77143
120710001	3.32773
120710501	3.32773
120734501	-3.89722
120735001	-3.34544
120735501	-4.59803
120736001	-4.24319
120744001	4.09392
120744501	3.6857
120745001	3.36724
120745501	3.17928
120789001	-3.12096
120866501	-3.16175
120943501	-3.86147
120999501	-3.05651
121000001	-4.07857
121139001	3.74688
121178501	4.03232
121186501	3.00225
121217501	3.15391
121218001	3.55647
121218501	3.17928
121237501	3.16399
121241501	3.14363
121242001	4.52961
121243001	3.17726
121280001	3.19661
121280501	3.33535
121370501	-3.6679
121371001	-4.65831
121556501	4.65882
121557001	3.54958
121650001	-3.84031
121694001	3.43818
121726001	3.54958
121726501	3.10588
121727001	3.07946
121727501	3.28063
121728001	3.28063
121852001	3.40412
121866001	-3.96617
121866501	-3.45979
121867001	-3.18668
121886501	3.05946
121887001	3.12073
121923501	-3.21561
121942001	3.19309
121946501	-3.02333
121971501	-3.09875
121983001	3.32524
121983501	3.18241
122105501	-3.18352
122179001	-3.05074
122283501	-3.18352
122413001	-3.02759
122413501	-3.80905
122414001	-5.74634
122414501	-5.52518
122415001	-3.32247
122415501	-3.32247
122416001	-3.73777
122438501	-4.43232
122455001	4.00018
122455501	3.30053
122457001	3.73606
122457501	3.61449
122562501	-3.47041
122577501	-4.13326
122724501	-3.18352
122725001	-3.18352
122725501	-3.18352
122856501	-3.86147
122857001	-3.86147
122857501	-3.86147
122858001	-3.1343
122858501	-3.9794
122859001	-3.58146
123851001	3.07946
123851501	3.07946
123852001	3.07946
123852501	3.28063
123856001	-3.18352
123970001	-3.1343
123970501	-3.49653
123971001	-3.49653
123971501	-3.1343
123972001	-3.1343
124611501	-3.18352
124612001	-3.18352
124612501	-3.58146
124613001	-3.58146
124960501	-3.27462
124961001	-4.19441
124961501	-3.51237
124962001	-3.67973
124962501	-3.52217
124963001	-3.69733
125075501	4.23194
125085001	3.74688
125085501	3.55647
125201001	-3.55454
125201501	-4.22874
125202001	-3.21561
125211001	3.10588
125278501	-3.49653
125279001	-3.49653
125279501	-3.49653
125382501	-3.99447
125383001	-3.2679
125383501	-3.45979
125547001	3.15391
125547501	4.86712
125563001	3.74688
125563501	3.99328
125564001	3.99328
125600001	3.77143
125606001	-3.61974
125619501	-3.18668
125690001	-4.63436
125759001	-4.27092
125759501	-4.89154
125792001	3.10588
125795501	-3.19338
125796001	-3.19338
125796501	-3.6679
126162001	3.54958
126162501	3.54958
126163001	3.10588
126163501	3.10588
126348501	-3.02759
126377001	5.12541
126377501	3.38232
126428501	-3.96617
126429001	-3.66558
126429501	-6.41468
126430001	-4.04208
126434001	3.10588
126515001	-4.77528
126515501	-3.86147
126532001	-3.10244
126534001	-3.12098
126567501	-4.59751
126568001	-3.58258
126568501	-3.84734
126569001	-3.06733
126596001	-3.31773
126655001	-3.80905
126655501	-3.0784
126804501	-3.55454
126823001	4.09392
126823501	3.6857
126865001	-5.49013
126865501	-8.8386
126866001	-8.46767
126866501	-8.46767
126867001	-5.08806
126867501	-4.89154
126884501	3.07054
126885501	3.04807
126970501	3.8405
127059501	3.32773
127068501	3.14793
127111001	4.29906
127206501	-3.55454
127207001	-4.59803
127207501	-5.34173
127208001	-3.66558
127216001	-3.18668
127251501	3.99328
127252501	3.17928
127292001	-3.2679
127292501	-3.12096
127317501	-3.67514
127318001	-3.09875
127332501	4.03352
127333001	4.07025
127346001	-3.38008
127435501	3.10588
127492501	-3.65312
127493001	-3.02333
127493501	-3.02333
127598001	-4.30693
127749501	3.54958
127918001	3.32773
127936001	3.10588
127936501	3.32773
127937001	3.10588
127937501	3.10588
127959001	-4.73096
127959501	-3.12096
128025001	3.54958
128268001	-3.4989
128268501	-3.80905
128294001	-3.06733
128294501	-3.36951
128334501	-3.21561
128335001	-3.86147
128477501	3.07946
128513001	3.33104
128513501	3.23745
128514001	3.59872
128514501	6.02893
128520001	3.99328
128552001	3.54958
128563501	3.14793
128596001	-3.19338
128619501	3.504
128620001	4.09392
128803001	-3.0784
128874501	-3.02759
128936501	4.23194
128937001	3.32524
128966501	4.51874
128967001	4.51874
128967501	4.65882
128969001	3.32773
129004501	3.10588
129005501	3.32773
129011001	-3.61974
129011501	-3.05651
129012001	-3.06601
129022001	-3.26145
129022501	-3.22353
129023501	-3.0723
129043001	-3.38457
129091501	-3.0784
129126501	3.28063
129132501	-4.13326
129133001	-3.18668
129133501	-4.13326
129185501	3.38232
129186001	3.38232
129187501	3.07054
129195001	-3.18668
129195501	-4.11644
129196001	-4.04208
129196501	-4.23712
129197501	-3.06495
129198001	-3.56731
129237001	-3.43117
129237501	-5.30925
129238001	-3.59788
129356501	-3.47343
129357501	-3.18668
129400001	-3.64204
129400501	-4.69504
129401001	-5.23976
129401501	-4.74004
129402001	-3.89095
129402501	-4.56071
129403001	-3.825
129479501	-4.43232
129480001	-4.23712
129480501	-3.22781
129481001	-3.52337
129481501	-5.65305
129520501	-3.36951
129662001	3.32773
129729501	3.15391
129730001	3.32287
129777001	3.10588
129824001	-3.55173
129824501	-3.2679
130079501	3.32773
130120001	-6.24002
130120501	-5.26693
130121001	-4.03688
130277001	4.82931
130277501	4.99941
130278001	6.14654
130279501	3.40412
130292501	-3.18668
130294501	-3.28458
130295501	-3.08481
130296501	-4.17594
130297001	-3.87608
130315001	-3.06733
130445001	-3.39536
130557001	3.86555
130557501	4.90995
130558001	3.504
130559501	3.38232
130622501	3.02182
130623001	4.01334
130623501	3.86555
130691001	-3.18352
130730001	4.03905
130730501	3.34679
130731001	4.27953
130731501	4.19065
130732001	4.0513
130732501	3.75011
130777501	4.4961
130778001	4.60148
130802001	-4.66662
130907001	3.10588
130908501	3.32773
130964001	-3.31773
131073001	-3.2679
131073501	-3.13668
131075501	-3.32247
131126001	-3.31773
131182001	-3.27086
131275501	3.93838
131315001	-3.78054
131496501	-4.00042
131497001	-4.14214
131497501	-3.71916
131587501	-3.86147
131588001	-3.18352
131711001	-4.83281
131711501	-7.34057
131712001	-6.77637
131712501	-5.41098
131713001	-6.77637
131713501	-5.21315
131714001	-5.01803
131722001	-3.18668
131727001	-3.66558
131778501	-3.19183
131779001	-5.03605
131779501	-6.22203
131780001	-6.22203
131780501	-3.71916
131820501	-3.16321
131854001	3.1219
131860001	3.55647
131893001	3.73971
131894001	3.26234
131894501	4.86191
131895001	5.21805
131895501	3.48766
131896001	3.47561
131971001	3.38611
131972001	4.1105
131975501	-3.19338
132121001	3.84401
132248501	-3.02759
132250001	-3.1343
132405001	-3.45041
132405501	-3.49981
132423501	-4.11644
132424001	-5.20685
132424501	-4.73096
132425001	-3.65312
132549001	3.18241
132549501	3.8405
132550001	3.49338
132550501	3.49338
132551001	4.09392
132578001	-3.45041
132582001	3.504
132582501	4.32437
132583001	3.14793
132586001	-4.30693
132661501	-3.99447
132672501	3.08989
132730001	-4.11808
132730501	-3.88075
132868001	-3.21561
132869501	-3.1343
132986501	-3.1343
132987001	-3.1343
132988501	-3.1343
133000501	-3.9794
133001001	-4.77528
133001501	-4.77528
133002001	-4.77528
133002501	-5.17322
133098001	-4.77528
133098501	-4.37734
133099001	-3.49653
133510001	-3.21561
133510501	-3.21561
134469501	-3.78087
134470001	-3.96324
134470501	-4.2276
134576001	-3.58146
134576501	-5.57116
134577001	-5.57116
134577501	-5.57116
134578001	-5.57116
134578501	-5.57116
134579001	-3.55454
134620501	3.49338
134720501	-3.07366
134743501	3.14793
134792501	3.02182
134793001	3.86555
134914501	-3.49653
134970001	3.54958
134970501	3.54958
135130001	-3.06733
135138001	3.18241
135154001	3.00715
135154501	3.09168
135155001	3.54888
135155501	3.22269
135156001	3.19661
135176501	3.6857
135199001	3.17928
135199501	3.36724
135200001	3.17928
135200501	3.17928
135201001	5.10252
135207001	-3.73777
135207501	-3.55173
135224501	3.10588
135521501	3.10588
135767501	3.99328
135768001	3.99328
135768501	3.32773
135809501	-4.04208
135824501	-3.05463
135833001	-3.16175
135914001	3.07946
135914501	3.54958
135944001	3.48273
135945001	3.48273
135945501	3.28063
136011501	-3.49653
136012001	-3.1343
136127501	-3.49653
136136501	3.10588
136137001	3.32773
136137501	3.10588
136166501	-4.32473
136168001	-3.06733
136168501	-3.38457
136266501	3.54958
136267001	3.07946
136328001	-3.66558
136328501	-3.66558
136443001	3.99328
136450501	-3.6679
136451001	-4.43024
136451501	-3.55173
136452001	-3.73777
136452501	-4.13326
136453001	-3.12096
136453501	-3.12096
136482001	-4.76322
136482501	-5.74634
136483001	-4.76322
136483501	-5.08806
136484001	-5.41584
136484501	-4.32473
136485001	-4.24319
136500501	3.22561
136507501	-3.55173
136508001	-3.55454
136542501	3.55399
136543501	3.08226
136700001	3.32773
136700501	3.77143
136701001	3.77143
136701501	4.21513
136702001	4.88067
136702501	4.65882
136703001	3.88945
136898001	3.17928
136899001	3.504
136899501	3.32287
136908001	3.6857
136908501	3.6857
136909001	3.6857
136934001	4.43697
136934501	5.10252
136935001	4.29906
136935501	4.09392
136936001	3.88945
136936501	4.29906
136937001	3.88945
137770501	3.6857
137771001	3.6857
137771501	3.6857
137772001	4.50483
137772501	3.74688
137773001	3.28063
138203501	-3.18352
138204001	-3.18352
138204501	-3.18352
138206001	-3.1343
138206501	-3.1343
138300501	-3.73777
138301001	-3.06733
138461001	-3.34544
138461501	-3.02759
138462001	-3.6679
139092001	-3.58146
139092501	-3.58146
139480501	-3.58146
139481001	-4.37734
139481501	-4.37734
139482001	-4.37734
139482501	-3.18352
139554001	-3.1343
139664501	-3.1343
139665001	-3.9794
139665501	-3.1343
139746001	-3.1343
139746501	-3.9794
139747001	-3.9794
139777501	-3.21561
139908501	-3.1343
139910001	-3.58146
139910501	-3.58146
139968501	3.07946
139999001	3.78836
140004501	4.05407
140005001	3.12073
140025501	3.04963
140026001	3.10298
140026501	3.688
140027001	3.90506
140027501	3.40553
140028001	3.63729
140068501	-3.45979
140069001	-4.27092
140069501	-3.18668
140162501	-3.18352
140163001	-3.18352
140163501	-3.18352
140164001	-3.18352
140325501	-3.06495
140326001	-3.07366
140326501	-3.08481
140327001	-4.07635
140327501	-3.83507
140328001	-3.63355
140491001	-5.33016
140491501	-4.75362
140504501	-3.1343
140549501	3.32773
140550001	3.10588
140590501	3.77143
140605001	-4.77528
140605501	-4.77528
140667501	-4.22874
140668001	-4.22874
140668501	-5.57116
140669001	-3.21561
140669501	-3.21561
140699001	-3.34544
140699501	-3.89722
140791501	-3.49653
140792001	-3.49653
140792501	-3.1343
140835501	-3.66558
140875501	-3.21561
140935501	-3.18352
141220501	-3.02759
141444501	-3.1343
141722501	3.48273
141723001	3.48273
141884001	3.6857
142085001	-3.12096
142235501	-3.18352
142259501	3.10588
142260001	3.10588
142260501	3.54958
142261001	3.77143
142289001	-3.18352
142428501	3.10588
142472501	-4.57041
142473001	-3.31773
142511501	3.10588
142573501	-3.4989
142574001	-3.4989
142574501	-3.66558
142575001	-3.2679
142607001	-3.99447
142607501	-4.59209
142608001	-4.59803
142649501	3.66534
142650001	4.32437
142650501	3.6857
142719501	3.17928
142742001	-3.34544
142745001	-3.02759
142916001	3.54958
142916501	3.54958
142935001	-3.66558
143016501	-3.86147
143031001	-3.18668
143199501	-4.37734
143200001	-4.77528
143200501	-5.57116
143201001	-5.57116
143201501	-5.57116
143202001	-5.57116
143202501	-4.77528
143222001	-3.89722
143222501	-3.86147
143318501	3.32773
143399001	3.54958
143400001	3.10588
143400501	3.77143
143401001	4.43697
143401501	4.21513
143402001	3.48273
143415501	3.28063
143420501	4.21513
143421001	3.32773
143432001	-4.76322
143432501	-4.73096
143433001	-3.78054
143496001	3.54958
143526501	3.50847
143527001	3.50847
143527501	3.86555
143775001	3.28063
143866501	-3.02333
143867001	-3.32247
143867501	-4.02026
143868001	-3.65312
143868501	-4.48515
143869001	-3.08481
143894001	3.10588
143996501	-3.81347
143997001	-3.49394
143997501	-3.67156
143998001	-4.01233
143998501	-4.36966
143999001	-4.96447
144015001	-3.89722
144031501	-3.47343
144054001	-3.86147
144087001	3.12848
144087501	3.86156
144100001	-3.84031
144192501	-3.45936
144194001	-3.98573
144194501	-3.73043
144195501	-3.09871
144361001	-3.2679
144361501	-3.2679
144362001	-3.73777
144377001	-3.13935
144441001	-3.6679
144441501	-4.24319
144442001	-4.59209
144442501	-4.59209
144458001	-3.12096
144529001	-4.9436
144529501	-6.07934
144530001	-3.45979
144552501	-4.65831
144553001	-4.99492
144553501	-4.99492
144554001	-5.71576
144554501	-6.36704
144555001	-3.89722
144562501	-3.32247
144563001	-3.02333
144684501	-3.49653
144919501	-3.49653
144920001	-3.49653
144920501	-3.49653
145020501	-3.12096
145021501	-3.02333
145051001	-3.80905
145051501	-3.80905
145052501	-3.45979
145220001	3.88945
145220501	4.50483
145221001	3.74688
145414001	3.27495
145462001	-3.49653
145542001	-5.17322
145542501	-5.17322
145543501	-3.21561
145581001	-4.1234
145587501	3.32773
145691501	-3.22781
145693501	-3.02333
145694501	-3.19338
145715501	-3.33935
146041001	-3.84734
146041501	-6.14715
146042001	-5.11255
146042501	-3.44335
146043001	-3.63796
146122001	3.48273
146298501	-3.89722
146438001	-4.30693
146438501	-3.73777
146439001	-4.13326
146439501	-4.13326
146440501	-3.55454
146445001	-3.73777
146445501	-4.02026
146446001	-3.45979
146446501	-3.84031
146447001	-4.02026
146634001	-3.58146
146634501	-3.58146
146635001	-3.1343
146658001	-3.18352
146658501	-3.1343
146659001	-3.89722
146659501	-5.65345
146660001	-5.65345
146660501	-4.9436
146661001	-3.36951
146760501	-3.21561
146761001	-3.21561
147122501	-3.80905
147123001	-4.1234
147123501	-4.1234
147124001	-5.57116
147124501	-4.9691
147125001	-4.9691
147125501	-4.59803
147157001	-3.55454
147157501	-3.55454
147158001	-3.55454
147158501	-3.55454
147159001	-4.59803
147176501	-5.17322
147177001	-4.22874
147177501	-5.34173
147178001	-5.34173
147178501	-5.34173
147179001	-3.6679
147670001	-3.18352
147719501	-4.22874
147720001	-3.86147
147720501	-3.1343
147721001	-3.9794
147721501	-3.58146
147914001	-3.55454
147914501	-3.49653
147915001	-4.37734
148050501	-3.1343
148385501	-3.58146
148386001	-3.9794
148386501	-3.9794
148387001	-3.9794
148466001	-3.36951
148466501	-3.66558
148479001	-3.39536
148479501	-3.43117
148480001	-3.36501
148532501	3.02182
148533001	3.66534
148576501	3.15391
148577001	3.07054
148577501	3.07054
148684501	-3.12096
148724501	3.18241
148725001	3.83869
149493001	-4.11644
149493501	-3.06733
149658501	-3.88075
149692501	3.10588
149693001	3.10588
149760001	-3.58258
149762001	-4.57947
149762501	-3.96617
149795501	-3.49653
150422001	-3.12096
150422501	-5.08806
150423001	-6.17006
150423501	-4.59751
150461501	3.10588
150468001	-3.1343
150468501	-4.44157
150469001	-3.36951
150494001	3.15692
150494501	4.02719
150495001	4.4961
150585501	-4.43024
150608501	-3.32247
150609001	-3.78054
150609501	-4.11644
150610501	-3.79954
150611001	-3.29962
150612001	-3.45015
150613501	-3.62642
150626501	-3.97834
150643501	3.83869
150644001	4.18923
150644501	5.30414
150645001	4.01334
150645501	3.07054
150649001	-3.24862
150649501	-3.16175
150683001	-3.39536
150823001	-3.32247
150823501	-4.04208
150824001	-3.67514
150824501	-3.67514
150825001	-3.13668
150839001	3.32773
151349501	3.54958
151407001	-3.06733
151514001	3.77143
151546501	3.54958
151675501	-3.18352
151696001	-3.1343
151714001	3.07946
151729001	-5.34173
151729501	-3.6679
151730001	-3.19338
151731001	-3.0784
151731501	-4.27092
151747501	3.48273
151853001	-7.67053
151853501	-4.87185
151854001	-5.5522
151854501	-5.5522
151855001	-5.85265
151855501	-3.27225
151856001	-3.49981
151858001	-3.02759
151902001	3.02182
151902501	3.18241
151903001	3.36724
151903501	3.74688
151909001	3.53953
152050501	-4.18394
152051001	-5.29673
152051501	-3.74443
152052001	-3.54527
152052501	-3.45524
152053001	-4.08558
152053501	-3.58206
152068501	-3.43117
152069001	-4.76618
152069501	-3.63355
152070501	-4.20371
152071001	-5.34259
152071501	-3.73777
152076001	-3.12096
152076501	-3.12096
152121001	-3.17468
152122001	-3.24443
152127501	-3.43117
152128001	-3.16175
152156001	-3.37017
152156501	-3.78132
152269001	-3.65312
152309501	-3.02759
152447001	3.07946
152447501	3.07946
152478501	-3.51879
152481501	-3.32247
152498501	3.17284
152501001	3.34679
152502001	4.1105
152502501	3.56902
152503001	3.76052
152506501	-3.34792
152507001	-4.18306
152508001	-3.24443
152601501	3.50847
152602001	3.86156
152602501	4.02412
152603001	5.02502
152603501	8.47238
152604001	6.89599
152604501	6.37746
152605001	3.58462
152614501	-3.51237
152615001	-3.73691
152615501	-3.56476
152635501	5.20487
152636001	5.26092
152636501	4.8473
152637001	4.55031
152637501	3.86257
152648001	3.84401
152649001	3.50847
152649501	3.70037
152650001	5.26733
152651501	3.20864
152710501	-3.96617
152711001	-5.33427
152711501	-3.0784
152754501	-4.77035
152755001	-5.18933
152755501	-4.89172
152756001	-3.47343
152769001	3.00715
152841001	-3.34054
152841501	-3.80504
152842001	-5.11875
152842501	-4.20062
152843001	-3.7237
152852001	4.09392
152852501	3.28063
152867501	3.3064
152868001	5.22835
152868501	5.5317
152869001	3.48922
152875501	3.12073
152900501	-3.66558
152901001	-3.80905
152901501	-3.21561
152931501	-4.65831
152932001	-3.2679
152932501	-4.02026
152933001	-4.57726
152955501	3.28063
152956001	3.48273
152956501	3.07946
152958501	3.54958
152959001	3.99328
152959501	3.99328
152960001	4.21513
152960501	4.43697
152965501	3.10588
152989501	-5.65908
153025501	3.28063
153036001	-3.1343
153039001	3.28063
153039501	4.21513
153040001	3.77143
153040501	3.54958
153041001	3.54958
153084501	-3.4989
153137501	4.65882
153138001	3.32773
153192501	-3.34544
153194001	-3.80905
153211001	3.99328
153211501	3.32773
153240001	3.89621
153240501	4.68685
153248001	-3.61974
153248501	-3.61974
153249001	-3.25587
153249501	-4.00606
153251001	-3.26232
153319001	-3.56122
153319501	-3.05419
153356501	3.05946
153357001	3.8405
153357501	3.49338
153358001	3.48273
153495501	-3.12096
153496001	-3.06733
153561001	3.07946
153739001	3.32773
153739501	3.54958
153740001	3.32773
153765001	-3.1343
153765501	-3.1343
154043001	-5.20685
154043501	-5.84632
154044001	-4.76322
154044501	-3.34544
154190001	-3.39536
154215001	-3.19183
154215501	-3.7237
154216001	-5.05906
154216501	-4.48515
154231501	-3.72652
154232001	-3.18398
154260001	-3.43798
154292501	3.07946
154329501	3.77143
154360001	-3.05074
154360501	-3.05074
154361001	-4.27601
154397001	3.07263
154434501	4.1309
154435001	4.23194
154435501	3.02182
154436001	4.35309
154436501	3.41118
154469001	-3.52337
154469501	-4.17594
154470001	-3.87608
154470501	-3.11588
154522001	-3.16175
154522501	-3.92347
154523001	-3.52337
154523501	-3.18668
154563501	-4.24319
154564001	-3.34544
154617501	3.27607
154618501	3.76253
154683001	3.17928
154739501	3.10588
154740001	3.10588
154756501	-3.02759
154757001	-3.02759
154757501	-3.02759
154758001	-3.6679
154761501	3.99328
154815001	-3.18352
154821501	-3.1343
154905001	3.28063
154925001	5.33324
154925501	6.43361
154926001	5.54622
154926501	3.77143
154927001	3.99328
154956001	-3.84031
154992001	4.43697
154992501	3.17928
155036501	3.17928
155061501	-3.55311
155062001	-3.34054
155154001	-4.38961
155248501	3.32773
155249001	3.10588
155342501	-4.7353
155343001	-3.17927
155343501	-4.44361
155344001	-3.97176
155344501	-3.58117
155374001	-3.19183
155411501	3.18241
155419001	3.26554
155419501	3.46428
155439001	-3.25587
155439501	-3.25587
155485001	-3.06733
155557501	3.10588
155628001	3.55647
155645001	-3.18035
155668501	-3.2679
155669001	-3.66558
155708001	5.98992
155708501	3.88945
155709001	4.29906
155709501	3.17928
155732001	-3.02759
155745501	-4.99492
155746001	-3.19338
155746501	-3.6679
155747001	-3.80905
155773001	3.5406
155799501	-3.08481
155800501	-4.20062
155877501	3.6857
155878001	3.28063
155910001	-4.38961
155911501	-5.03605
155912001	-3.79954
155966501	-3.12096
156047001	3.74688
156114001	4.04818
156114501	3.14793
156115001	3.74688
156115501	3.55647
156139501	-3.64372
156176001	-3.58258
156286001	-3.08599
156320501	-3.51077
156321001	-6.25531
156321501	-5.87726
156322001	-4.75126
156326001	-3.63151
156335501	-3.62659
156336001	-3.05651
156336501	-4.21183
156337001	-3.9988
156345001	-3.25104
156346001	-3.43415
156346501	-4.01156
156347001	-3.63151
156347501	-4.34127
156429001	-4.20371
156429501	-3.19183
156440501	3.45603
156446001	-3.29009
156446501	-3.86511
156447001	-4.74219
156447501	-3.13094
156467501	-3.48379
156487001	-4.19255
156487501	-3.28211
156499501	-3.81681
156500501	-3.45015
156501001	-4.42692
156519001	3.00715
156530001	3.32277
156537501	3.38232
156538001	3.5406
156538501	4.01334
156541501	-3.19855
156598501	4.29906
156599001	4.36629
156599501	3.5406
156662001	3.54958
156662501	3.54958
156663001	3.77143
156663501	4.21513
156685501	-5.40702
156686001	-5.27203
156686501	-3.24951
156687001	-5.3309
156687501	-5.78108
156688001	-3.75677
156688501	-3.70376
156726501	-3.16175
156727501	-3.02333
156755501	3.50683
156760001	-3.12098
156777501	-3.6825
156778001	-3.9189
156778501	-5.35632
156779001	-5.91285
156779501	-6.16937
156780001	-4.43541
156878001	-3.07366
156888501	3.34465
156890001	3.63729
156896001	-3.00692
156896501	-3.05463
156897001	-4.19441
156898001	-3.07865
156898501	-3.25587
156988501	3.10588
156989001	3.10588
157021501	3.32773
157022001	3.32773
157117001	3.02182
157117501	3.02182
157155001	-3.58258
157155501	-3.92627
157187501	-3.73777
157188001	-4.02026
157188501	-8.12123
157189001	-8.22549
157189501	-5.94429
157190001	-5.64622
157190501	-3.63355
157191001	-3.08481
157234501	-3.27225
157235501	-3.24862
157236001	-3.24443
157236501	-3.66816
157237001	-3.06495
157253501	-3.02806
157290001	-3.24951
157291001	-5.41567
157291501	-5.23873
157297501	-3.45041
157298001	-3.86553
157298501	-4.27601
157335501	-4.62758
157336001	-4.43232
157336501	-3.36501
157365001	3.61449
157365501	4.11074
157366001	3.35068
157402501	-3.12096
157403001	-4.59751
157403501	-6.07934
157514001	3.10588
157535001	-3.34544
157536001	-4.65831
157536501	-4.27092
157537001	-4.44157
157583001	-3.47343
157584001	-4.73096
157584501	-4.02026
157585001	-3.80905
157586001	-3.21561
157707001	-3.19338
157807501	-3.0784
157859501	-4.30693
157933001	3.18241
158088501	-3.19338
158125001	-3.02759
158142001	3.15391
158142501	3.15391
158166501	3.27894
158167001	3.38232
158188501	-3.29962
158312501	-4.44157
158313001	-4.1234
158313501	-4.1234
158314001	-4.44157
158314501	-3.19338
158315001	-3.21561
158315501	-3.86147
158336501	-3.6679
158417001	-3.19338
158448501	-3.55173
158449001	-3.24178
158453001	-3.62893
158455501	-3.43415
158478501	-4.59923
158479001	-3.94245
158479501	-3.87608
158480001	-3.87608
158496001	3.19295
158517501	3.25539
158577001	3.76052
158577501	3.05946
158578001	4.75658
158578501	4.1981
158579001	3.61736
158595001	3.27894
158595501	6.10024
158596001	5.30414
158596501	4.41678
158597001	4.41678
158603001	-3.51879
158603501	-4.23592
158604001	-4.12274
158604501	-3.63355
158605001	-5.51843
158605501	-11.0068
158606001	-5.51843
158606501	-4.66662
158607001	-4.20371
158675001	3.02182
158743001	-3.02759
158746501	3.48273
158747001	3.28063
158840501	-3.2679
158857001	-4.22874
158857501	-4.9691
158858001	-4.59803
158858501	-5.9691
158859001	-5.57116
159115001	-3.21561
159399501	-3.21561
159432501	-3.18352
159703001	3.10588
160033001	3.54958
160033501	3.99328
160034001	4.65882
160034501	3.54958
160174001	-3.58146
160174501	-3.58146
160175001	-4.37734
160193001	-3.46964
160193501	-3.14132
160194001	-4.80316
160194501	-5.9487
160195001	-5.35632
160195501	-7.91322
160196001	-7.03567
160321001	-3.1343
160322501	-3.49653
160323001	-3.49653
160412001	-3.49653
160430501	-3.65312
160431001	-3.92627
160431501	-4.73096
160432001	-4.76322
160432501	-3.4989
160511501	-3.4989
160512001	-4.1234
160512501	-3.96617
160513001	-3.96617
160514001	-3.0784
160514501	-4.73096
160586001	3.78183
160586501	3.22611
160587001	3.56902
160587501	4.44754
160597001	3.15391
160597501	3.86555
160598001	4.29906
160598501	3.6857
160626501	3.38232
160627001	3.67378
160627501	3.34465
160661001	3.10588
160661501	3.10588
160662001	3.10588
160662501	3.10588
160663001	3.32773
160699001	3.00056
160781001	-3.05087
160810001	3.18241
160846001	3.07946
160867001	-3.99447
160867501	-3.99447
160868001	-3.99447
160926501	-3.6679
160927001	-3.89722
161328001	-3.49653
161445501	-3.1343
161446001	-3.1343
161452001	-3.1343
161452501	-3.1343
161490001	-3.1343
161490501	-5.34173
161491001	-7.60239
161491501	-7.60239
161492001	-6.01137
161492501	-6.01137
161493001	-3.36951
161538001	-3.4989
161538501	-3.89722
161652501	-3.89722
161930501	3.32773
161986501	3.10588
162058001	-3.66558
162092001	-3.55454
162254501	-3.55173
162255501	-3.18668
162256001	-3.18668
162256501	-4.77035
162257001	-4.77035
162337001	3.07946
162349001	3.07946
162352501	-3.2679
162353001	-4.1234
162353501	-3.2679
162377001	-3.6679
162377501	-3.18668
162378001	-3.58258
162378501	-3.32247
162441001	3.10588
162457001	-3.96617
162462501	-3.07366
162838501	3.77143
162839001	5.32437
162839501	5.32437
162841001	4.20493
162847501	-3.66558
162848001	-3.96617
162848501	-3.96617
162849001	-3.4989
162852501	-4.02026
162853001	-5.03516
162853501	-4.59751
162877001	3.17928
162901501	-4.77528
162902001	-4.77528
162902501	-5.57116
162903001	-5.57116
162903501	-5.57116
162904001	-5.9691
162904501	-3.86147
162926001	3.28063
162926501	3.15391
163061001	4.71395
163061501	4.71395
163062001	5.10669
163062501	5.08519
163063001	4.52029
163106001	-3.65312
163107001	-3.80905
163107501	-4.44157
163120501	-3.43117
163121001	-4.43232
163121501	-4.17594
163122001	-3.67514
163147001	-3.16175
163233501	3.6857
163244501	-3.27519
163245001	-3.36772
163245501	-3.68572
163246001	-3.63264
163250501	3.68414
163334501	-3.1343
163351001	-3.55454
163351501	-3.55454
163393001	-3.9794
163470001	3.09416
163505001	3.43101
163514001	-3.43056
163526001	3.00715
163526501	5.04209
163535501	3.13763
163536001	6.71202
163581501	-3.2679
163582001	-3.36951
163705001	3.82851
163715501	-3.44335
163716001	-4.09699
163716501	-4.09699
163731501	3.50847
163751001	-3.19183
163751501	-3.43117
163768001	-3.7237
163780501	3.07054
163830001	-4.16951
163938001	-3.94245
163938501	-3.48379
163954501	-3.27086
163966001	3.27495
163968001	4.29477
164201001	-3.0784
164223501	3.32773
164224001	3.77143
164590501	3.3064
164620001	4.05407
164661001	-3.30771
164661501	-3.08481
164665001	3.32524
164691501	-4.99492
164692001	-4.99492
164692501	-3.80905
164755501	-3.58258
164756001	-3.52337
164756501	-3.78054
164779001	4.4961
164779501	3.35522
164780001	3.09168
164780501	3.22561
164781001	3.50847
164818501	-4.66851
164819001	-6.58057
164819501	-7.33588
164820001	-7.34813
164820501	-6.39893
164821001	-4.98376
164821501	-4.94366
164867001	3.97036
164867501	4.20493
164868001	4.28488
164868501	4.95889
164869001	3.31497
164879001	4.21513
164879501	4.29906
164893501	3.49338
164894001	3.32287
164912501	-3.67514
164913001	-3.19183
164913501	-4.02026
164914001	-5.20685
164914501	-4.43024
164915501	-3.18668
164978501	3.49349
164979501	3.81597
164982501	-3.78054
164983001	-5.1271
164983501	-5.1271
164984001	-5.84632
164984501	-5.20685
164985001	-5.20685
164985501	-5.74634
164986001	-3.0784
165038001	3.07054
165038501	4.01334
165066001	3.05946
165113001	-3.52643
165113501	-4.32724
165139501	-3.06083
165143001	3.0269
165148501	6.6377
165149001	6.11439
165150001	3.27367
165173501	-4.24319
165188001	3.07054
165225501	-3.39536
165344501	-3.43117
165345001	-3.67514
165464001	-3.80905
165576001	-3.36501
165619501	3.504
165620001	4.23194
165620501	3.32287
165621001	4.34853
165653001	3.11574
165693501	-3.73691
165701501	3.02705
165725501	3.18241
165774501	-3.34544
165875501	-3.24443
165902501	-3.36501
165936001	-3.33935
165937001	-3.51879
165999501	-3.84734
166000001	-3.32247
166091501	-3.58258
166092001	-3.38457
166110501	3.34465
166111001	3.83869
166111501	3.36724
166112001	3.55647
166112501	3.36724
166113001	5.54622
166113501	4.29906
166161501	-3.36951
166162001	-3.19338
166182001	3.07054
166218501	-5.71576
166219001	-4.32473
166219501	-3.80905
166220001	-3.84031
166220501	-3.32247
166228001	4.18923
166228501	3.32287
166229001	3.32287
166258001	-4.38933
166258501	-3.62893
166266501	3.00715
166285501	-3.92347
166381501	-4.62758
166392001	3.68414
166392501	3.48273
166399001	3.76052
166408501	3.48922
166409001	3.00715
166418001	-3.43798
166418501	-4.25927
166419001	-3.6561
166445001	-3.05311
166460001	-3.12098
166460501	-3.43162
166461001	-3.81125
166507501	4.52029
166508001	3.27894
166509001	3.69642
166509501	4.24972
166510001	3.89621
166577501	-3.66558
166610001	-6.59972
166610501	-8.94119
166611001	-7.60272
166611501	-6.23788
166612001	-5.66294
166612501	-5.78054
166613001	-6.43175
166670001	3.88945
166771501	3.02182
166772001	4.71395
166772501	3.38232
166776501	-3.05074
166777001	-3.24178
166783501	-3.48537
166784501	-3.05311
166785501	-3.24701
166786001	-3.05074
166789001	3.50847
166789501	3.67378
166790001	4.32437
166790501	4.71116
166802001	3.05946
166803501	3.12073
166804501	3.32287
166832001	-3.65312
166832501	-3.18668
166858001	-3.39536
166858501	-3.7237
166886001	3.05889
166886501	4.0305
166887501	3.02654
166888001	4.26333
166920501	-4.12274
166921001	-3.56731
166996001	3.10298
166996501	4.1135
167026001	-3.15079
167030001	-4.19255
167030501	-3.61974
167031001	-4.63582
167031501	-4.06256
167032001	-4.04873
167101001	-3.27086
167101501	-3.66558
167161501	3.83869
167162001	3.22561
167261001	3.14793
167261501	3.14793
167355501	-3.09875
167361501	-4.17594
167362001	-5.14658
167362501	-3.83507
167372501	-4.32473
167373001	-4.65831
167373501	-3.02759
167391501	-3.19338
167406001	-3.02333
167407001	-3.84031
167407501	-3.12096
167408001	-3.58258
167408501	-3.27086
167429001	-3.73777
167429501	-4.48515
167438501	-3.16175
167439001	-4.91535
167439501	-4.36896
167493501	3.07946
167512501	4.53525
167513001	5.14861
167513501	4.2958
167514001	4.50618
167514501	3.37941
167515001	3.1734
167528501	3.77143
167535501	3.88945
167536001	3.48273
167536501	5.32437
167537001	4.88067
167537501	3.32524
167538001	3.32524
167538501	3.14793
167539501	3.86555
167590001	-3.32247
167625501	-3.32247
167626001	-3.38457
167626501	-3.06733
167636501	3.10588
167637001	3.10588
167661001	3.14793
167743501	3.28063
167754001	3.54958
167755001	3.14793
167794001	3.18241
167799001	-3.59788
167809001	3.07054
167812001	-5.80868
167812501	-6.85459
167813001	-6.60069
167813501	-4.94722
167814001	-5.35108
167814501	-3.83507
167815001	-3.09875
167823501	3.28063
167824501	3.10588
167836001	-3.36951
167856501	3.99328
167857001	5.32437
167955501	-3.18668
167990001	-4.24319
167990501	-3.4989
168004501	3.93838
168005001	3.55647
168005501	3.36724
168031501	3.1734
168088001	3.32287
168152501	-3.43117
168178001	-3.08481
168178501	-4.62758
168179001	-3.87608
168179501	-4.17594
168194501	3.48273
168195001	3.48273
168196001	3.36724
168196501	3.17928
168272001	-3.65312
168272501	-3.4989
168274501	-3.49653
168305001	-4.12274
168305501	-3.36501
168306001	-3.92347
168306501	-3.43117
168357001	3.54958
168357501	4.88067
168358001	3.48273
168358501	4.50483
168532001	3.17928
168556001	4.04818
168570001	-3.27086
168591001	-3.2679
168591501	-3.66558
168592001	-4.1234
168592501	-4.1234
168600001	-3.18352
168600501	-3.18352
168601001	-3.49653
168619001	-3.49653
168669501	3.10588
168703501	-3.19338
168716501	3.10588
168717001	3.54958
168717501	3.54958
168718001	3.54958
168733001	3.32773
168815001	3.07946
168934501	-3.89722
168964001	-3.38457
168964501	-3.38457
168965501	-3.27086
168966501	-4.30693
168974501	-3.0784
168998501	-3.21561
168999001	-3.89722
168999501	-3.89722
169005501	-3.47343
169006001	-3.47343
169006501	-4.11644
169007001	-4.48515
169007501	-3.02333
169069501	-3.19338
169208501	-3.02759
169233001	-3.86147
169233501	-3.1343
169234001	-3.1343
169427501	-3.0784
169436001	-3.1343
169436501	-3.1343
169437501	-3.18352
169449501	-3.02759
169450501	-4.1234
169455501	-5.34173
169456001	-4.76322
169458001	-3.22353
169481501	-3.99447
169553501	-3.02759
169649501	-3.02333
169650001	-3.32247
169651501	-3.84031
169775001	-3.0784
169852001	-3.49653
169904001	3.10588
170151501	3.77143
170183001	-3.2679
170263001	-3.58146
170398001	3.54958
170398501	3.10588
170399001	3.10588
170404501	-3.19338
170405001	-4.9436
170405501	-4.59209
170406001	-3.99447
170406501	-4.59209
170407001	-4.22874
170407501	-3.02759
170452001	-3.1343
170468501	3.10588
170469001	3.28063
170577501	-3.09875
170578501	-3.67514
170587001	-3.36501
170770501	-3.66558
170771001	-3.66558
170771501	-3.66558
170772001	-3.66558
170948501	-3.86147
170949001	-3.86147
170949501	-4.59803
170950001	-5.34173
170950501	-5.34173
170951001	-5.34173
170951501	-4.59803
171063501	-3.18352
171157501	3.10588
171158001	3.10588
171527001	-3.21561
171529001	-3.18352
171529501	-3.18352
171624501	3.32773
171625001	3.54958
171625501	3.99328
171626001	3.77143
171626501	3.32773
171627501	3.10588
171966001	3.17928
171971001	-3.6679
171971501	-3.80905
171972001	-3.80905
172125001	3.28063
172125501	3.6857
172126001	3.6857
172169501	3.34465
172231501	-3.55173
172232001	-3.55173
172232501	-3.2679
172233001	-3.36951
172468001	3.10588
172468501	3.10588
172469001	3.32773
172469501	3.54958
172483501	-3.18352
172526501	-3.1343
172529001	-3.9794
172542001	-3.1343
172766001	-3.63355
172766501	-3.45979
172767001	-3.2679
172767501	-3.55454
172768001	-3.55454
172824001	3.83869
172824501	4.3465
172855001	-3.45979
172875501	4.32437
172876001	4.41678
172909001	3.07946
172920501	-3.0784
173259001	-3.19338
173435501	-4.59803
173436001	-4.59803
173436501	-4.59803
173437001	-4.22874
173438001	-3.1343
173452001	-3.89722
173452501	-5.57116
173453001	-6.36704
173479001	3.48273
173479501	3.48273
173480001	4.29906
173480501	4.29906
173616001	-3.43117
173616501	-3.47343
173628001	-3.49653
173628501	-4.37734
173629001	-4.37734
173629501	-3.18352
173897501	3.54958
173898001	3.6857
173917001	-3.02333
173917501	-3.16175
173947001	-3.55454
174045501	-3.18352
174046001	-3.18352
174046501	-3.18352
174047001	-3.18352
174123501	-4.37734
174124001	-3.1343
174259001	-3.1343
174259501	-3.1343
174260001	-3.49653
174260501	-3.1343
174295501	-3.89722
174296001	-4.24319
174487501	3.28063
174488001	3.48273
174605001	-4.22874
174605501	-5.71576
174606001	-5.71576
174606501	-5.71576
174607001	-4.32473
174650501	-3.02759
174651001	-3.6679
177905501	3.60398
177907001	3.61736
177907501	3.54888
177938001	3.28337
177953001	3.47665
177953501	4.45847
177954001	3.81597
177997001	-3.29962
178029501	-3.71916
178034501	-3.08481
178035001	-3.54113
178069501	3.55647
178070001	3.74688
178190501	-3.02759
178191501	-3.1343
178192001	-3.1343
178192501	-3.1343
178212501	-3.02759
178248001	-3.19338
178348501	-3.19338
178363001	-3.31773
178378001	3.07946
178418501	-3.38457
178419001	-3.45979
178419501	-4.59751
178420001	-4.11644
178420501	-3.84734
178425001	-5.18933
178425501	-4.57726
178426001	-3.92627
178426501	-4.30693
178427001	-5.03516
178427501	-3.55173
178428001	-3.55173
178653501	-3.02759
178654001	-3.02759
178654501	-4.59803
178655001	-3.86147
178655501	-5.71576
178656001	-3.89722
178697001	-3.19338
178749001	-3.45979
178749501	-3.45979
178750001	-4.65831
178750501	-3.0784
178774001	-3.09875
178775001	-3.26232
178775501	-3.06495
178776501	-3.58258
178810501	-3.1343
178812001	-3.58146
178812501	-3.58146
178839501	-3.80905
178973501	-3.09875
178990001	-3.02759
179170501	3.10588
179174001	-3.76876
179174501	-3.28458
179175001	-3.43172
179257001	3.07946
179274501	-3.0784
179275001	-4.24319
179288001	3.54958
179292001	-3.12096
179292501	-3.96617
179397001	-3.99447
179427501	3.32773
179433501	-3.36951
179434001	-3.0784
179508501	3.10588
179512501	3.28063
179581001	-3.16175
179581501	-3.02333
179671001	3.93838
179671501	4.71116
179672001	4.1309
179751001	-3.06733
179751501	-3.58258
179758501	3.15692
179759001	4.22165
179759501	3.26557
179765501	3.86156
179766001	3.94082
179773001	3.84401
179773501	4.17976
179774001	5.5457
179831001	-3.28458
179831501	-4.43541
179832001	-5.35632
179832501	-5.06958
179833501	-3.26145
179834001	-3.26772
179857001	-3.32247
179930501	-3.0784
180080501	-3.07366
180081001	-3.54113
180114501	-3.02759
180127001	3.10588
180137501	-3.0784
180138001	-3.66558
180211501	3.28063
180284501	3.48273
180318501	-3.15408
180319001	-4.55652
180319501	-3.62659
180427001	3.67378
180428001	3.18241
180441001	3.17726
180441501	3.91471
180442001	5.23052
180466001	-3.02333
180467501	-3.05651
180469001	-3.15208
180479001	-5.5522
180479501	-5.85265
180480001	-5.85265
180480501	-4.99584
180481001	-4.96427
180533001	-3.02333
180568001	-3.74214
180590001	-3.56731
180624501	-3.73362
180625501	-3.03447
180665501	3.504
180690001	-3.29869
180690501	-3.24386
180691001	-4.53989
180691501	-4.4998
180704501	3.26365
180721501	-3.05379
180722001	-3.25452
180722501	-3.05841
180727001	-3.24862
180727501	-3.43798
180728001	-3.88075
180728501	-3.04949
180734001	-3.65312
180774001	-4.02293
180774501	-3.84305
180775001	-3.82552
180775501	-3.99591
180807501	-3.84224
180808001	-5.11768
180808501	-3.46964
180809001	-3.81125
180825001	-3.74214
180828501	3.12073
180849501	3.17822
180850001	3.08337
180851001	3.71599
180851501	3.53042
180909501	-3.65312
180910001	-4.48515
180910501	-4.20371
180911001	-4.43024
180911501	-3.0784
180912001	-3.19338
180912501	-4.59209
180948001	-3.38457
180948501	-3.12096
180956501	-3.99447
180957001	-3.89722
180957501	-3.02759
181042001	3.41484
181042501	3.17205
181043001	3.2306
181043501	3.43818
181044001	4.60429
181044501	3.2824
181045001	3.33104
181054501	3.33954
181055001	3.04807
181055501	4.35309
181056001	4.18923
181056501	4.71116
181057001	5.33324
181057501	5.32437
181058501	3.55647
181116501	3.22269
181234001	-4.21183
181288001	-3.09875
181288501	-4.43232
181289001	-3.84734
181311001	-3.36501
181312501	-3.24052
181355501	3.54958
181356001	3.99328
181356501	4.65882
181357001	3.17928
181357501	3.17928
181363501	3.32773
181382001	3.17928
181382501	3.36724
181392001	3.32524
181404001	-4.11644
181404501	-6.24514
181493001	-3.66558
181493501	-3.66558
181510001	3.6857
181510501	3.48273
181511001	3.07946
181539501	3.28063
181540001	3.28063
variableStep chrom=chr3 span=2000	
4708501	-3.18352
5577501	-3.05074
5596501	-6.76498
5597001	-6.76498
5597501	-6.76498
5598001	-6.76498
5598501	-6.76498
5599001	-4.9436
5599501	-4.59209
7365001	-4.377
7365501	-4.96422
7366001	-3.90644
7501001	3.66534
7501501	3.19299
7502001	4.32075
7502501	3.30139
7508501	-3.0784
7509001	-3.19338
7804501	-3.58146
8528001	-3.16175
8530501	-3.65312
8531501	-4.76322
8532001	-3.4989
8532501	-3.6679
8533001	-3.55454
8662501	3.10298
8714501	-3.6679
8716001	-3.06733
8765001	-3.07198
8765501	-3.79306
8766001	-3.23465
8766501	-3.80177
8767001	-3.51361
8767501	-3.20116
8862001	-3.6679
8862501	-3.99447
8936501	-3.2679
8937001	-3.12096
8946501	-3.06733
9078501	3.10588
9079001	3.32773
9086001	3.32773
9086501	3.07946
9087001	3.07946
9114501	-4.57947
9115001	-3.38457
9115501	-3.12096
9176501	-3.1343
9198001	-3.0784
9199501	-3.49653
9206001	3.32773
9402001	4.1309
9402501	3.32524
9492501	-3.99447
9493001	-3.36951
9496001	3.14793
9496501	3.68414
9497001	3.32524
9497501	4.60264
9498001	3.70037
9594501	4.43697
9595001	5.54622
9709001	3.07946
9776501	3.54958
9830501	3.04807
9852501	-3.02759
10011501	-3.22081
10012001	-3.83139
10012501	-3.51594
10013001	-3.03767
10013501	-3.47887
10014001	-3.21019
10142501	-3.55173
10270501	-3.9794
10271001	-3.1343
10327501	4.1135
10333001	3.6857
10354001	3.32773
10354501	3.32773
10355001	3.10588
10355501	3.10588
10356001	3.54958
10356501	3.54958
10357001	3.99328
10370501	-3.49653
10437001	3.77143
11094501	-3.34544
11327501	-3.18352
12742001	-3.18352
12742501	-3.18352
13249001	-3.34544
13475001	3.48273
14149501	3.99328
14150001	3.6857
14150501	3.28063
14154501	-3.1343
14155001	-3.1343
14155501	-3.1343
14156001	-3.1343
14156501	-3.1343
15220001	-5.17322
15220501	-5.17322
15221001	-5.17322
15221501	-5.17322
15222001	-4.22874
16837001	3.88945
16837501	3.93838
16838001	3.58462
16839501	3.437
16840001	3.09168
17681501	3.07946
17682001	3.15391
17682501	4.18923
17683001	4.01334
17952501	3.90506
17953001	4.46482
17953501	4.7396
17954501	3.13201
17955001	3.33104
17971501	-3.1343
17972001	-3.1343
17972501	-3.1343
18141501	-3.825
18149001	-3.02759
18664001	-3.18352
18666501	-4.24319
19057501	-4.4002
19058001	-5.27203
19058501	-6.49791
19059001	-5.52912
19059501	-3.66816
19060001	-3.83246
19097501	3.10588
19099501	3.54958
19138001	-3.2679
19164001	-3.0784
19164501	-3.55173
19165001	-4.20371
19165501	-3.32247
19166001	-3.32247
19166501	-3.06733
19212001	3.15692
19386001	-3.1343
19386501	-3.1343
19387001	-3.49653
19387501	-3.18352
19455501	-3.38457
19470501	3.32773
19471001	3.32773
19527001	3.01913
19593001	3.32287
20127001	3.10588
20414001	-3.86147
20548501	-3.19338
20553001	3.07946
20593001	-3.6679
20724001	-3.36501
20724501	-3.63355
20725501	-3.09875
20790001	-3.80905
21154001	-3.58146
21154501	-3.58146
21155001	-3.58146
21155501	-3.58146
21156001	-4.37734
21156501	-3.58146
21233001	-3.18352
21346001	-3.6679
21346501	-3.34544
21460501	-3.73777
21461001	-7.06495
21461501	-3.58258
21733001	-3.19338
21734001	-3.80905
21734501	-4.1234
21765501	-3.1343
21793501	3.28063
21794001	3.32773
21794501	3.10588
21988501	-4.02026
21989001	-5.52518
21989501	-5.20685
21990001	-5.74634
22186001	-3.18352
22186501	-4.37734
22187001	-3.58146
22187501	-3.58146
22188001	-3.58146
22188501	-3.58146
22189001	-3.58146
22210001	3.10588
22210501	3.10588
22753001	-3.18352
22753501	-3.18352
22781501	-4.37734
22782001	-4.77528
22782501	-3.58146
22783001	-3.58146
22783501	-3.58146
24430501	-3.58146
24431001	-3.58146
24441501	-3.4989
24442001	-4.1234
24442501	-3.80905
24444001	-3.9794
24444501	-3.58146
24574501	-3.9794
24575001	-3.1343
24575501	-3.1343
24576001	-3.1343
24576501	-3.1343
24577001	-3.1343
24612501	-3.02759
24613001	-3.80905
24613501	-3.36951
24815501	-3.58146
25410501	-4.9691
25411001	-4.59803
25539001	-3.18352
25582001	-3.34544
25674501	-3.24443
25695001	3.36724
25738001	3.32773
25738501	3.32773
25739001	3.32773
25800001	3.28063
25856001	-3.18352
25856501	-3.9794
25857001	-3.9794
25966501	3.10588
26615001	-3.58146
26717001	-3.4989
26717501	-3.6679
26738001	3.86555
26738501	4.32437
26797001	-3.18352
26797501	-3.18352
26798001	-3.18352
26867501	-3.66558
27051001	-3.51879
27084501	-3.04122
27146501	3.6857
27147001	3.55647
27350501	6.16872
27351001	4.09392
27408501	4.09392
27409001	3.49338
27415001	-3.4989
27415501	-3.0784
27416001	-3.0784
27417001	-4.32473
27471501	3.88945
27602501	-3.0784
27621001	-3.1343
27621501	-3.9794
27779001	-9.55056
27779501	-3.84031
27780001	-3.45979
27792501	-4.1234
27793001	-4.1234
27836001	-3.2679
27869001	3.32524
27869501	3.93838
27870001	3.17928
27875501	-4.77528
27876001	-6.36704
27876501	-5.34173
27877001	-4.65831
27877501	-3.66558
27878001	-3.66558
27935501	-3.21561
27952501	-3.21561
28039501	-5.57116
28040001	-5.57116
28040501	-5.57116
28041001	-5.57116
28041501	-5.57116
28042001	-5.17322
28042501	-4.37734
28214501	-4.07857
28215001	-3.43798
28215501	-4.41524
28254501	3.32524
28255001	3.504
28255501	3.68414
28256001	4.04818
28297501	4.40606
28299001	3.06298
28299501	3.02779
28327001	-3.38457
28342001	3.28063
28343001	3.17928
28420501	-3.19338
28441501	5.35985
28442001	4.88208
28442501	4.88208
28443001	4.3217
28443501	4.05094
28444001	3.55024
28506501	-3.84031
28508001	-3.4989
28552001	5.45036
28552501	5.8189
28553001	3.84401
28553501	3.90506
28554001	3.00715
28684001	3.6857
28684501	4.88067
28692501	-3.1343
28715001	3.36724
28715501	3.17928
28733001	3.10588
28733501	3.10588
28868501	3.07946
28947501	3.07946
28994501	-3.21561
28995501	-4.44157
28996001	-5.03516
28996501	-4.89172
28997001	-4.89172
28997501	-3.84031
29018501	-3.21561
29247501	-3.02759
29248001	-3.55454
29248501	-4.32473
29249001	-4.9436
29249501	-4.99492
29250001	-3.34544
29250501	-3.55454
29587001	-3.34544
29878501	3.10588
29991001	-3.18352
29991501	-3.18352
29992001	-3.18352
30057501	3.77143
30058001	3.54958
30215501	-3.18352
30505501	3.32287
30672001	-4.59751
30672501	-3.47343
30673001	-3.78054
30673501	-3.84734
30683001	-3.21561
30711001	3.36724
30711501	3.36724
30712001	3.55647
30927001	3.07946
30927501	3.48273
30928001	3.48273
30928501	3.07946
30962001	4.21513
30962501	3.54958
30970501	-3.99447
30971001	-3.36951
30971501	-3.4989
30972001	-3.19338
30973501	-5.74634
30974001	-4.32473
30974501	-3.36951
30994001	3.19661
30997001	3.04807
30997501	3.04807
31008001	-3.45979
31008501	-3.84734
31009001	-3.84734
31028001	3.10588
31028501	3.10588
31029001	3.77143
31029501	3.32773
31030001	3.99328
31077501	-3.18352
31078001	-3.18352
31078501	-3.18352
31143501	-4.02026
31144001	-3.18668
31144501	-4.44157
31145001	-4.44157
31145501	-4.27092
31146001	-3.66558
31216001	-3.66558
31357501	-3.06733
31401501	-3.58146
31402001	-3.58146
31864001	-3.80905
31940501	-3.34544
31941001	-4.32473
31941501	-3.99447
31942001	-5.9691
31942501	-4.9691
31943001	-3.86147
31964501	3.07946
31997501	-3.18352
32032501	-3.1343
32082501	-3.99447
32137501	-3.21561
32138001	-3.21561
32138501	-3.18352
32268501	-3.12096
32269001	-3.12096
32269501	-3.45979
32300501	-3.05841
32301501	-3.11588
32313001	3.19299
32313501	4.85541
32314001	3.58462
32325501	3.07946
32326001	3.6857
32326501	3.88945
32475001	-3.36951
32475501	-3.80905
32492501	-3.55173
32493001	-3.2679
32497501	3.68414
32514501	-3.24386
32633001	3.55647
32636501	-3.48231
32640001	3.70037
32800001	3.10588
32821501	3.99328
32822001	3.48273
32866001	-3.96617
32866501	-3.02333
32908001	3.6857
32908501	3.07946
33034501	-3.06733
33035001	-3.58258
33043001	3.18921
33043501	3.14026
33118001	-3.89722
33118501	-3.02759
33278501	-3.39536
33279001	-4.69241
33279501	-4.69241
33280001	-4.57726
33280501	-4.04208
33309001	-3.12096
33423001	-3.1343
33424001	-3.86147
33758001	-3.55454
33766001	3.10588
33906501	3.36724
33960501	3.74688
33961001	3.17928
33962001	3.07946
33972501	-3.0784
34173001	-3.1343
34187501	-3.36951
34188001	-3.2679
34367001	-3.49653
34368001	-3.1343
34392001	-3.19338
34392501	-3.0784
34393001	-3.2679
34393501	-3.45979
34394001	-3.38457
34394501	-3.73777
34429001	3.54958
34429501	3.77143
34430001	3.28063
34473001	-4.27092
34473501	-3.36951
34559001	3.50847
34559501	4.60264
34564501	3.05946
34565001	3.63729
34655001	-3.1343
34655501	-3.1343
34656001	-3.9794
34656501	-3.9794
34657001	-3.1343
34841001	-3.9794
34841501	-3.1343
34842001	-3.1343
34842501	-3.1343
35790001	3.10588
35790501	3.10588
35807001	3.28063
35807501	4.65882
35808001	4.43697
35808501	4.43697
35809001	4.21513
35809501	3.10588
35860501	3.99328
35861001	4.21513
35901001	-3.05074
36114501	3.14793
36115001	3.55647
36123501	-3.2679
36241001	-3.1343
36365501	4.23194
36366001	4.01334
36366501	3.22561
36436001	-3.32247
36437001	-3.58258
36437501	-4.20371
36438001	-3.06733
36541501	-3.05379
36542001	-3.45936
36542501	-3.27225
36565501	3.10588
36933001	-3.06733
36933501	-3.84031
36934001	-3.12096
36956501	3.32773
37078501	3.32773
37079001	3.54958
37382001	-4.22874
37382501	-4.22874
37383001	-3.21561
37490501	3.10588
37491001	4.21513
37491501	3.99328
37502001	-4.59803
37516001	3.54958
37516501	3.54958
37517001	3.54958
37517501	3.10588
37667501	3.63729
37668001	4.05407
37668501	4.18798
37669001	4.18798
37686001	-4.30693
37794501	-3.12096
37795501	-3.06733
38030001	-4.24319
38030501	-4.24319
38031001	-4.9691
38031501	-5.34173
38032001	-4.59209
38032501	-5.65345
38033001	-3.55454
38102501	3.10588
38204501	-3.21561
38216501	-3.18352
38369001	3.36724
38369501	4.1309
38370001	3.55647
38371001	3.68414
38554001	3.32773
38746501	-3.36951
38747001	-3.36951
38748001	-3.80905
38748501	-3.19338
38782501	-5.3587
38783001	-5.52952
38783501	-5.55103
38784001	-3.73691
38784501	-3.86801
38789001	-4.04873
38789501	-4.29509
38790001	-4.91014
38795501	-3.21561
38796001	-3.21561
38818501	-3.55454
38819001	-3.21561
39250001	-3.18352
39250501	-3.58146
39251501	-4.22874
39252001	-3.86147
39252501	-3.1343
39351501	-3.58146
39466501	-3.18352
39607001	-3.18352
39852501	-4.9691
39853001	-4.9691
39853501	-5.9691
39854001	-5.9691
39854501	-5.9691
39855001	-4.77528
39984501	-3.02759
39985001	-3.6679
39985501	-3.6679
40586001	-3.16175
40586501	-5.40702
40587001	-6.72154
40587501	-8.15885
40588001	-7.03567
40588501	-3.7237
40762001	3.10588
40862501	3.02182
40922001	-3.18352
40984001	3.07946
40984501	3.74688
41381501	3.36724
41382001	3.6857
41382501	3.48273
41383001	3.32524
41444501	-3.55454
41445001	-3.55454
41936501	-3.80905
41937001	-3.80905
45182501	-4.36193
45183001	-4.45028
45183501	-4.47003
45200001	3.55647
45200501	3.93838
45201001	4.32437
45201501	3.86555
45210501	-3.1343
45842001	-3.18352
45842501	-3.18352
45843001	-3.18352
47260001	-3.58146
47260501	-3.58146
47261001	-3.58146
47261501	-3.58146
47262001	-3.58146
47262501	-3.58146
47263001	-3.58146
47445501	-3.18352
47446001	-3.18352
47446501	-3.18352
47447001	-3.18352
47447501	-3.18352
48128501	-3.18352
48129001	-3.18352
48129501	-3.18352
48130001	-3.18352
48130501	-3.18352
48131001	-3.18352
48131501	-3.18352
49085501	-3.49653
49086001	-3.49653
49086501	-3.49653
49087001	-4.37734
49558001	3.83869
50245501	3.66534
50246501	3.19299
50247001	3.04807
50444501	-3.34544
50735001	-4.57726
50735501	-4.07635
50736001	-5.03605
50736501	-5.97601
50737001	-7.14658
50737501	-6.55622
50738001	-5.80868
50828501	-3.02759
51007001	3.07946
51007501	3.48273
51008001	3.54958
51008501	3.10588
51009001	3.10588
51067501	-3.76876
51068001	-4.43232
51068501	-4.69241
51069001	-5.40702
51069501	-4.59751
51098001	-3.97834
51098501	-4.66662
51099001	-4.30773
51099501	-3.7237
51100001	-3.47343
51162501	-4.34127
51163001	-3.47041
51194001	-3.4989
51194501	-3.0784
51196001	-3.6679
51258501	3.48273
51286001	-5.49455
51286501	-7.31595
51287001	-6.17607
51287501	-6.58026
51288001	-6.74941
51288501	-5.6757
51289001	-4.31247
51301501	3.17928
51318001	3.36724
51378001	-3.02759
51657501	3.32773
51658001	3.54958
51672501	3.50847
51673001	3.12848
51900001	3.6857
51900501	3.48273
51901001	4.21513
51901501	3.54958
51964001	3.77143
51964501	3.99328
51965001	5.10252
51965501	3.36724
51996001	4.01334
51996501	4.1309
52043501	3.07946
52044001	3.28063
52044501	3.32287
52045001	4.36629
52045501	4.18923
52046001	3.15391
52065501	3.34465
52149501	3.74688
52150001	3.36724
52202501	4.88067
52306501	-4.13326
52307001	-3.2679
52308001	-3.38457
52446501	-3.24443
52507501	3.17928
52508001	4.29906
52529501	3.54958
52530001	3.77143
52698001	-3.12096
52698501	-3.84031
52757001	3.36724
52770501	-3.36501
52771501	-3.7237
52782001	-5.1271
52786001	3.07054
52798501	3.36724
52822001	3.03788
52848501	3.17726
52849001	3.10298
52907001	-3.65312
52907501	-4.48515
52908001	-4.89172
52908501	-4.43024
52909001	-4.02026
52909501	-3.45979
52910001	-4.76322
52910501	-3.0784
52911001	-3.0784
52912001	-3.99447
52912501	-4.9436
52913001	-3.02759
52988001	-3.21561
53025501	-4.13326
53061001	3.36724
53061501	4.51874
53062001	3.15391
53218501	-3.21561
53426001	-3.45979
53453501	3.54958
53622001	-3.18352
53764001	-3.1343
53764501	-3.9794
53765501	-3.1343
53900501	-3.2679
53901001	-6.09104
53901501	-6.09104
53902001	-4.9691
53902501	-5.34173
53958501	3.48922
53959001	4.04884
53959501	3.49349
53960501	4.7396
53961001	3.73674
54117001	3.10588
54117501	3.32773
54164001	3.48273
54409001	-4.22874
54409501	-3.49653
54562001	3.15391
54613001	-4.18577
54613501	-4.4002
54627501	-4.37734
54650001	-3.18352
54650501	-3.18352
54651001	-3.18352
54651501	-3.58146
54652001	-3.58146
54652501	-3.58146
54653001	-3.18352
54673501	3.32773
54674001	3.32773
54674501	3.10588
54675001	3.10588
54675501	3.10588
54704001	-3.43117
54704501	-4.30773
54705001	-3.27086
54705501	-3.27086
54709501	-3.02759
54712001	-3.19338
54712501	-3.6679
54716001	3.74688
54716501	3.18241
54725001	-3.45979
54829001	3.77143
54829501	3.54958
54830001	3.07946
55019501	-3.36951
55020001	-3.80905
55020501	-4.65831
55021001	-3.4989
55021501	-3.19338
55022001	-3.6679
55022501	-3.55454
55026501	3.77143
55027001	4.43697
55027501	3.99328
55028001	3.07946
55079001	3.19299
55079501	4.02412
55080001	3.18241
55082001	4.17794
55091001	3.07946
55149001	-3.05379
55190501	-3.22781
55191001	-3.47343
55211001	3.17928
55211501	3.17928
55212001	3.28063
55222501	3.41118
55235001	-3.07366
55266501	3.33796
55267001	3.37329
55267501	3.04144
55318001	4.3217
55318501	3.61736
55335501	-4.38906
55336001	-3.66384
55336501	-3.67973
55337001	-3.81681
55337501	-4.19255
55499001	4.71116
55499501	4.1309
55502001	-4.30693
55502501	-4.59751
55503001	-3.58258
55503501	-3.47343
55536001	4.43697
55562001	-3.38457
55562501	-3.34544
55563001	-3.0784
55569501	-3.52337
55616501	-3.4989
55637501	-3.19338
55693501	3.07946
56560001	3.10588
56635001	-3.55454
56639001	-3.89722
56639501	-4.9691
56640001	-4.9691
56640501	-4.59803
56641001	-3.86147
56647501	-4.9691
56648001	-4.59803
56648501	-5.71576
56649001	-5.34173
56649501	-4.22874
56650001	-5.17322
56650501	-5.17322
57137501	-4.77528
57138001	-3.86147
57138501	-4.22874
57139001	-4.24319
57139501	-3.19338
57140001	-3.19338
57146001	-3.0784
57146501	-3.38457
57298501	3.48273
57299001	3.28063
57379501	-3.49981
57380001	-3.79954
57380501	-4.4998
57381001	-3.84734
57534501	-3.86147
57535001	-3.86147
57535501	-3.34544
57536001	-3.34544
57537501	-3.07366
57566501	3.32773
57567001	3.10588
57581001	3.48273
57581501	3.07946
57595001	3.32773
57652001	-3.14132
57736501	-3.2679
57737001	-4.1234
57737501	-4.1234
57738001	-3.27086
57738501	-3.27086
57754001	3.07946
57754501	4.71116
57755001	5.12541
57755501	4.91803
57756001	5.76807
57756501	4.21513
57757001	3.54958
57919501	-3.65312
57942501	3.32773
57959001	-3.86553
57959501	-3.39536
58173501	-3.19338
58174001	-3.02759
58174501	-3.0784
58175001	-4.1234
58253501	3.55647
58254001	4.32437
58254501	3.93838
58255001	3.55647
58293501	4.21513
58294001	5.76807
58294501	5.32437
58295001	4.88067
58295501	4.88067
58296001	4.65882
58676501	-3.1343
58677501	-3.18352
58830501	-5.29746
58831001	-3.21561
58851001	-3.4989
58852001	-3.36951
58853001	-3.0784
58931501	-3.36951
58934501	3.28063
58935001	3.28063
59068501	-3.21561
59069001	-3.21561
59082501	-3.49653
59083001	-3.1343
59137501	-5.9691
59138001	-5.9691
59138501	-3.34544
59139001	-3.34544
59674501	3.07946
60322501	4.21513
60323001	3.54958
60346001	-4.73096
60346501	-5.08806
60347001	-3.6679
60347501	-4.32473
60348001	-3.6679
60419501	-3.06733
60876001	-3.18352
60995501	-3.18352
60996001	-3.18352
60996501	-3.18352
60997001	-3.18352
61274001	3.32773
61274501	3.32773
61493501	-3.18352
62141501	4.09392
62143001	3.18241
62410001	4.60264
63361001	3.07946
63363001	3.28063
64020001	-3.49653
64020501	-3.49653
64021001	-4.59803
64021501	-5.57116
64022001	-5.57116
64022501	-5.57116
64023001	-3.58146
64703501	-3.18352
64962001	-3.0784
64963001	-3.0784
64964001	-4.37734
64964501	-3.9794
64965001	-3.6679
64980501	3.36724
65015501	-3.16175
65016001	-3.94245
65016501	-4.07635
65017001	-3.54113
65023001	3.17928
65081001	-3.66558
65081501	-4.1234
65082001	-4.65831
65082501	-4.44157
65083001	-4.32473
65405001	3.07946
65405501	4.09392
65406001	3.6857
65406501	4.29906
65407001	4.09392
65407501	3.28063
65659501	-3.21561
65689501	3.32773
65764501	3.48766
65813501	-3.18352
65814001	-3.58146
65814501	-3.58146
65815001	-3.9794
65815501	-3.1343
65866501	3.10588
66119501	-5.17322
66120001	-5.17322
66120501	-5.17322
66121001	-4.37734
66121501	-3.9794
66122001	-3.9794
66122501	-3.58146
66818501	-3.18352
66819001	-3.18352
67248501	3.07946
67249001	3.07946
67249501	3.99328
67250001	3.10588
67298501	3.10588
67321001	-3.2679
67321501	-3.55454
67322001	-4.77528
67713001	3.10588
67939001	3.77143
68037001	-3.49653
68038001	-3.21561
68051501	3.10588
68052001	3.32773
68206501	-3.66558
68227501	3.32773
68269001	3.10588
68273501	-3.58258
68274001	-3.84031
68315501	-4.04208
68329001	3.54958
68345501	-3.14132
68347501	-3.13094
68355501	3.07946
68356001	3.28063
68356501	4.21513
68357001	4.88067
68357501	4.88067
68358001	5.10252
68358501	4.88067
68359001	3.77143
68360001	3.10588
68377501	3.73936
68378001	4.32251
68406501	3.9849
68407001	3.80335
68442001	-3.1343
68442501	-3.49653
68463001	3.36724
68463501	3.36724
68497001	-3.22353
68498501	-4.00606
68499001	-3.24443
68526501	3.10588
68527001	3.10588
68570501	-3.19338
68586001	-3.21561
68610001	-3.1343
68863001	3.36724
68934501	-4.57947
68935001	-4.1234
68935501	-5.29746
68936001	-3.34544
68997001	-3.9794
68997501	-3.49653
69005501	-3.18352
69091001	-3.58146
69095501	-3.58258
69096501	-3.4989
69097001	-5.34173
69097501	-3.0784
69237501	-3.13668
69238001	-3.63355
69238501	-4.43232
69239501	-3.58258
69270501	-3.44335
69271001	-3.63796
69304001	4.17794
69304501	4.00858
69431001	-3.58146
69591501	-3.9794
69592001	-4.37734
69592501	-4.77528
69593001	-5.17322
69669001	-4.32473
69669501	-4.59803
69670001	-3.9794
69670501	-3.9794
69671001	-3.1343
69680501	-4.24319
69681001	-4.1234
69681501	-4.1234
69705001	-3.19338
69713501	3.77143
69714001	3.32773
69716001	-3.18668
69716501	-4.76322
69717001	-5.33427
69717501	-5.33427
69718001	-4.32473
69778501	-3.18352
69779001	-3.18352
69779501	-3.18352
72309001	-3.02759
73197001	-3.58146
75197001	3.48273
75197501	3.93838
75207001	-4.59803
75207501	-4.59803
75208001	-4.22874
75337501	-3.12096
75390001	-3.84031
75390501	-3.73777
75432001	-3.21561
75432501	-3.34544
75433001	-3.34544
75451501	-3.02759
75712001	3.10588
75835001	-3.18352
75835501	-3.18352
75836001	-3.18352
76340001	-3.18352
76462501	-3.18352
76463001	-3.86147
76463501	-3.49653
76659501	3.10588
76660001	3.77143
76660501	3.32773
77974001	3.10588
78158501	-3.1343
78233501	-3.9794
78234001	-3.9794
78234501	-3.9794
78235001	-3.9794
78692501	-4.99492
78693001	-5.33427
78693501	-3.96617
78694001	-3.96617
78694501	-3.66558
78695001	-4.57947
78695501	-4.59209
78779001	-3.21561
78779501	-3.86147
78780001	-3.49653
78870001	3.55647
78870501	3.55647
78892501	3.48766
78956001	3.32287
78985501	3.04807
78986001	4.00858
78986501	3.8405
78987501	3.70037
78991001	-3.6679
78991501	-3.99447
79026501	-4.00789
79082001	3.17928
79082501	4.71395
79083501	3.15391
79090001	3.67909
79090501	3.28801
79091001	3.00815
79092001	3.36888
79198001	3.54958
79198501	3.10588
79246501	3.32524
79247001	4.65882
79284501	-4.48515
79285001	-3.52337
79285501	-3.78054
79344001	-3.89722
79344501	-4.59209
79345001	-3.4989
79345501	-4.1234
79365001	-3.06495
79386001	3.32524
79386501	3.32524
79387001	3.14793
79479001	-3.19338
79479501	-3.02759
79481001	-3.58146
79505001	-3.1343
79655501	3.99328
79656001	4.51874
79656501	3.67378
79751501	-3.18352
79866501	-3.36951
79931501	-3.49653
79932001	-3.49653
80173001	-3.1343
80524501	-4.276
80525001	-4.57041
80525501	-3.33935
80526001	-3.54113
80526501	-5.21315
80527001	-3.26232
80840001	3.34679
80840501	5.49917
80841001	5.2518
80841501	3.69191
80842001	3.7959
80842501	4.95111
80843001	3.14363
80851001	3.02182
80974501	-3.34544
80975001	-3.89722
80975501	-3.89722
81341501	-3.34544
81343001	-4.57947
81343501	-4.13326
81344001	-4.13326
81344501	-4.44157
81684501	-3.18352
81685001	-3.18352
81685501	-3.18352
81825001	-3.55454
81854501	3.89621
81861501	-4.20062
81870501	5.95928
81871001	5.54622
81871501	4.01334
81872001	4.54447
81872501	4.68685
81891001	3.77143
81891501	3.99328
82004001	-3.18352
82004501	-3.18352
82005001	-3.18352
82024501	3.32773
82055501	-3.09875
82064001	3.32773
82064501	3.32773
82112501	-3.99447
82113001	-4.65831
82113501	-5.29746
82114001	-6.46744
82114501	-5.34173
82115001	-5.34173
82115501	-4.1234
82353501	-3.13668
82354001	-3.18668
82661001	3.68414
82827001	-3.18352
82828001	-3.1343
82886001	-3.2679
82886501	-3.02759
83010001	3.10588
83149001	-3.55454
83149501	-3.55454
83150001	-3.55454
83150501	-3.02759
83151001	-4.22874
83151501	-5.34173
83717001	3.36724
83717501	4.29906
83732001	-3.86147
83732501	-3.86147
83733001	-3.86147
83733501	-4.77528
83734001	-3.58146
83760001	3.48273
83760501	3.48273
83819001	-3.2679
83928501	3.14793
84017001	3.63729
84046001	-3.27086
84046501	-3.19183
84092001	-3.32247
84092501	-4.30693
84093001	-4.02026
84197001	-3.21561
84197501	-3.21561
84198501	-3.1343
84239501	3.48273
84322501	3.07946
84323001	3.07946
84328001	-3.1343
84328501	-5.34173
84387501	-4.28932
84388001	-6.07397
84388501	-4.24466
84622001	4.50483
84622501	3.55647
84689001	4.23194
84758501	3.08123
84765001	3.09168
84771501	3.10298
84772001	4.1842
84772501	5.16341
84773001	5.99575
84773501	6.87301
84774001	7.04586
84774501	4.90098
84775001	3.10298
84777501	-3.00253
84793001	3.49338
84793501	4.04818
84796501	-3.99447
84797001	-3.6679
84797501	-3.80905
84798001	-3.80905
84798501	-3.80905
84799001	-3.36951
84870501	-3.80905
84896001	-3.4989
84902001	3.54958
84956001	3.32524
84991001	-3.18398
85044001	-3.02759
85044501	-3.19338
85141501	3.14793
85173001	3.46428
85173501	3.58305
85221501	-3.19338
85222001	-3.36951
85254001	3.32287
85254501	3.49338
85261501	3.34465
85281001	-4.38961
85281501	-4.38961
85316001	-3.73777
85389501	-3.66558
85390001	-3.66558
85406501	3.504
85439501	-3.05841
85440001	-4.49278
85440501	-3.62081
85446001	-3.22781
85446501	-3.32247
85448001	-3.66558
85448501	-3.6679
85449001	-3.6679
85505501	-3.36951
85619001	3.07946
85620001	3.54958
85726501	3.12848
85727001	4.00858
85794001	3.28063
85799501	3.32773
85800001	3.77143
85800501	3.54958
85823001	-3.38457
85863501	3.88945
85932001	3.14793
85932501	3.32524
86116001	-3.45979
86116501	-3.96617
86117001	-4.27092
86117501	-5.08806
86118001	-3.34544
86118501	-3.34544
86569501	3.28063
86634501	-3.07366
86636501	-3.26232
86653501	-3.47041
86802001	3.18241
86841501	3.10588
86843501	3.32773
86880501	-3.2679
86881001	-3.66558
86881501	-3.36951
87027001	-3.34544
87188501	-3.9794
87189001	-3.9794
87189501	-3.9794
87286001	-3.18352
87343501	-4.07635
87344001	-6.85019
87344501	-6.32132
87345001	-5.41098
87345501	-4.51986
87346001	-4.7178
87355501	3.68414
87368001	-4.31675
87368501	-3.99591
87369001	-3.15208
87369501	-3.99591
87370001	-4.18861
87488501	4.43697
87489001	5.10252
87489501	4.21513
87598501	-3.0784
87599001	-3.80905
87599501	-3.66558
87653001	-3.02759
87771501	3.14793
87772001	7.09916
87772501	5.75021
87773001	5.12541
87773501	7.85525
87774001	4.5194
87774501	3.33535
87775001	3.19661
87791001	-3.45605
87804001	-3.16321
87872001	-3.06733
87872501	-3.19183
87945001	-3.28072
87945501	-4.04907
87958001	3.11574
87971001	-3.29009
87972501	-3.62432
87998501	-3.12096
88040001	-3.63151
88040501	-4.49278
88041001	-4.29509
88052001	-3.16175
88098501	3.19661
88129501	-3.67596
88130001	-3.98573
88130501	-3.84994
88132001	-3.52337
88151501	-3.56731
88152001	-5.94429
88152501	-4.62758
88213001	-4.23327
88213501	-4.60116
88214001	-6.40024
88214501	-5.20449
88215001	-3.43607
88215501	-3.02806
88220501	-3.6332
88224001	3.73674
88243501	-3.11147
88244001	-4.18577
88244501	-5.52684
88245001	-7.06689
88245501	-7.01346
88246001	-4.49278
88249001	-3.85255
88249501	-4.69009
88250001	-3.81125
88250501	-3.07198
88251001	-4.00184
88251501	-7.20672
88252001	-3.43415
88275501	3.6857
88290501	-3.44037
88344001	-3.84734
88344501	-3.27086
88345001	-3.32247
88429001	3.02159
88429501	3.35753
88459001	-4.43232
88540501	-3.18668
88556001	3.63729
88608501	-3.2679
88609001	-3.45979
88658001	3.504
88658501	3.504
88659001	4.01334
88714501	-3.07366
88715001	-4.4002
88903501	-3.83666
88904001	-3.376
88940501	-3.18668
88965501	4.14324
88972501	5.12541
88973001	3.68414
88973501	3.68414
88974001	3.66534
88974501	3.83869
88975001	5.35521
88976501	3.40553
89045001	3.13201
89116001	-3.39536
89117501	-6.105
89118001	-4.34127
89213501	6.2921
89214001	5.98229
89214501	5.23781
89215001	3.7198
89215501	4.09618
89216001	3.8183
89216501	4.41861
89218501	5.33324
89221501	-4.37489
89222001	-5.56366
89222501	-3.81088
89253501	-3.39536
89461001	3.02182
89531001	3.49338
89531501	4.18923
89544001	-3.54113
89545001	-3.13668
89694001	3.10588
89816501	3.32524
89877501	3.32524
89878001	3.68414
89878501	5.12541
89879001	4.04818
89879501	4.18923
89890001	3.12073
89890501	4.00858
89891001	3.67378
89891501	3.32287
89892001	3.49338
89900501	-4.82283
89901001	-6.43209
89901501	-6.43209
89902001	-4.69241
89902501	-5.03605
89903001	-5.03605
89993501	-3.4989
89994001	-6.73233
89994501	-7.45925
89995001	-6.60069
89995501	-4.43024
89996001	-4.43024
89996501	-4.43024
90024501	-3.05087
90025501	-4.31675
90064001	-3.08481
90152001	3.93838
90152501	3.02182
90235501	3.26473
90236001	3.35918
90236501	3.81555
90237001	3.18075
90282501	4.97719
90283001	4.71116
90283501	3.36724
90311001	3.52954
90392501	3.07054
90511501	3.15391
90514001	3.10588
90537501	-3.58146
90538001	-3.58146
90538501	-3.18352
90539001	-3.18352
90539501	-3.18352
90540001	-3.18352
92214001	-3.18352
92214501	-3.58146
92713001	-3.49653
92713501	-3.49653
92714001	-3.49653
92714501	-3.49653
92716001	-3.1343
93214501	3.10588
93363501	-3.16175
93364001	-4.02026
93409001	-3.1343
94127001	-3.55454
94177001	-3.43415
94178001	-3.6561
94179001	-3.16175
94181501	3.6857
94189001	-5.20685
94189501	-3.92627
94190001	-3.58258
94191001	-3.27086
94191501	-3.27086
94225501	3.48273
94226001	3.6857
94250501	-3.02333
94251001	-4.38961
94282001	-5.14496
94282501	-3.39652
94283001	-4.11539
94283501	-3.05376
94284001	-3.93011
94284501	-3.73848
94293001	-3.48537
94293501	-3.25587
94325001	3.17928
94630501	-4.59209
94631001	-3.6679
94631501	-3.6679
94664501	3.6857
94683001	3.22561
94683501	3.04807
94684001	3.40553
94684501	3.12073
94686501	3.07054
94687001	4.01334
94776501	-3.05311
94777001	-4.00789
94802501	-3.43366
94803001	-3.45041
94803501	-3.6461
94804001	-4.51496
94831001	4.18923
94831501	3.8405
94832001	5.50226
94832501	3.5406
94848001	-3.43056
94886001	-3.54113
94906501	3.41118
94907001	4.79878
94954001	3.99328
94985501	3.07946
95008501	3.48273
95045001	-3.27225
95045501	-4.14214
95087001	-3.12928
95103501	3.99328
95104001	3.28063
95151501	3.28063
95410001	-4.76322
95410501	-5.20685
95411001	-4.94722
95411501	-4.57726
95412001	-5.97601
95412501	-4.4998
95413001	-4.66662
95428001	3.45737
95428501	3.26691
95429001	3.18707
95429501	3.19929
95430001	3.07146
95443001	-3.22781
95487501	3.55647
95540501	-3.02333
95553501	3.36724
95554001	4.36629
95755001	3.08989
95755501	4.03855
95756001	4.53195
95756501	4.1842
95766501	3.67378
95785501	3.14793
95786001	3.504
95786501	3.86555
95813001	-4.85045
95813501	-3.67514
95825501	-3.63355
95826001	-4.48515
95826501	-3.22781
95827001	-3.32247
95827501	-5.51843
95828001	-3.19183
95831001	3.66534
95831501	3.66534
96095501	3.77143
96226001	-3.9794
96226501	-3.18352
96227001	-3.18352
96227501	-3.18352
96301501	3.58305
96302001	3.80335
96302501	3.57202
96303001	3.6381
96303501	3.63268
96344501	-4.02026
96350001	-4.34127
96350501	-3.24052
96352501	-3.24701
96378501	-4.16951
96379001	-4.87185
96461001	-3.28458
96461501	-5.97907
96462001	-3.89844
96510501	3.28337
96511001	4.49503
96511501	4.07025
96512001	3.58305
96512501	4.81351
96513001	5.94574
96513501	3.9001
96606501	-3.02759
96732501	-3.89722
96733001	-5.29746
96743501	-3.33935
96744001	-4.4751
96744501	-3.7237
97138501	3.32773
97241501	-3.58146
97242001	-3.58146
97242501	-3.58146
97243001	-3.58146
97330001	-3.6679
97330501	-3.66558
97463501	3.26473
97551001	4.09392
97551501	4.50483
97569501	3.28628
97611001	-3.45979
97833501	4.04818
97866001	-3.00253
97870001	-3.0784
97870501	-3.78054
97871001	-3.78054
97871501	-3.13668
97911501	3.50847
97912001	3.49338
97912501	3.18241
97913001	4.71395
97913501	4.04818
98006501	-3.34544
98007001	-3.6679
98007501	-3.55454
98055501	3.10588
98170001	-3.02759
98192001	-4.62758
98192501	-3.59788
98193001	-5.35108
98223001	-3.96947
98928501	-3.6679
98929001	-3.34544
98937501	-3.34544
98938001	-4.22874
99059501	-3.18668
99060001	-4.43024
99060501	-3.84031
99061001	-3.32247
99061501	-3.73777
99062001	-3.45979
99062501	-5.34259
99063001	-3.84031
99064001	-5.34259
99064501	-5.65345
99065001	-6.37104
99065501	-6.01137
99066001	-4.9691
99066501	-4.9691
99067001	-3.6679
99452001	-3.58146
99964001	4.69825
99965501	3.5991
99979001	3.07946
100201001	-3.49653
100207001	-3.80905
100207501	-3.89722
100208001	-4.59803
100225001	3.48273
100225501	3.28063
100292501	-3.13668
100293001	-3.16175
100293501	-3.43117
100294501	-3.06733
100414001	-3.27086
100414501	-3.18668
100630501	3.36724
100733001	-4.32473
100733501	-6.46744
100734001	-6.46744
100734501	-4.32473
100865001	-3.02333
100916501	3.55647
100917001	3.17928
100917501	4.09392
100960501	-3.89722
100980001	-3.21561
100980501	-3.1343
100981001	-4.9691
100981501	-4.59803
100982001	-4.59803
100982501	-3.89722
100995001	-3.32247
101017501	-3.18668
101187501	-3.73777
101231001	3.34465
101250501	-3.07366
101252001	-3.06601
101307001	-3.16175
101307501	-4.17594
101308001	-4.57726
101308501	-3.31773
101309001	-3.49981
101332001	3.48273
101459001	3.15391
101459501	3.93838
101460001	3.36724
101494501	-3.84031
101495001	-3.89722
101602001	-3.27086
101630501	3.74688
101631001	5.54622
101631501	4.65882
101959501	-3.6679
101960001	-3.6679
101960501	-3.34544
101961001	-3.6679
101961501	-3.0784
102027501	-3.4989
102063501	-3.58258
102064001	-6.14715
102064501	-9.10094
102065001	-7.76085
102065501	-6.23977
102066001	-5.35905
102066501	-4.47309
102067001	-3.25452
102140001	-3.96617
102210501	-3.58146
102211001	-3.58146
102211501	-3.58146
102212001	-3.58146
102212501	-3.58146
102213001	-3.58146
102303501	-3.1343
102304001	-3.1343
102306001	-3.21561
102313501	3.07946
102314001	3.07946
102401501	-3.21561
102451001	-3.96617
102580001	3.54958
102580501	3.28063
102800501	-3.01288
102848001	3.48273
102848501	3.48273
102849001	3.32773
102849501	3.54958
102861501	3.04963
102862001	3.437
102862501	3.437
102864001	3.99297
102950001	3.48273
102950501	3.48273
102978001	-3.05379
103063001	-3.99447
103063501	-4.9436
103064001	-4.9436
103064501	-3.21561
103065001	-3.21561
103085501	-3.06601
103086001	-3.05311
103089001	3.93838
103249501	-3.02759
103335501	-3.80905
103336001	-3.80905
103351501	-3.1343
103352001	-3.49653
103352501	-3.49653
103353001	-4.22874
103380001	3.27894
103402501	3.17928
103413001	3.6857
103459001	-3.49653
103520001	-3.49981
103520501	-3.74214
103521001	-3.76876
103522001	-3.43117
103542001	3.3064
103660501	-3.21561
103661001	-4.22874
103661501	-3.19338
103715501	3.99328
103716001	4.02412
103716501	4.72227
103738001	-3.96617
103738501	-3.96617
103739001	-4.9436
103823001	3.504
103823501	3.32524
103824001	3.32524
103854001	3.14793
103952001	-3.89722
103952501	-3.34544
103953001	-3.02759
104121501	3.28063
104152001	-3.12096
104152501	-4.77035
104153001	-5.64622
104153501	-5.05906
104154001	-7.03567
104154501	-6.40979
104155501	-3.32247
104188501	3.18241
104234501	3.32287
104235001	3.34465
104236001	3.22561
104244501	4.75658
104245001	3.26365
104245501	3.52
104246001	3.39112
104258501	-3.73777
104259001	-3.58258
104259501	-3.58258
104260001	-3.52337
104265501	-3.56731
104266001	-3.11588
104406501	-3.2679
104407001	-3.02759
104473001	-3.51879
104473501	-3.07366
104474001	-4.11808
104474501	-3.84159
104520001	-3.18668
104665001	3.27894
104674501	3.74688
104676001	4.09392
104676501	3.48273
104915001	-3.2679
104915501	-4.89154
104916001	-4.38961
104916501	-4.38961
104917001	-4.38961
104917501	-3.97834
105008001	4.88067
105008501	4.65882
105085501	-3.1343
105250501	3.12073
105251001	3.35522
105251501	4.39454
105252001	4.32885
105294501	-3.43172
105295501	-4.65182
105296001	-5.50598
105333501	3.32277
105334001	3.86022
105334501	4.02719
105336001	4.60264
105336501	3.68414
105345001	-3.33935
105345501	-4.17594
105356001	4.01334
105356501	3.66534
105357001	3.32287
105357501	4.41678
105358001	3.32524
105358501	4.51874
105359001	4.88067
105395001	-3.39536
105410501	-3.73777
105411001	-3.38457
105411501	-3.12096
105471501	-4.23592
105472001	-3.47041
105496501	-3.00692
105497501	-3.24951
105498001	-3.90029
105511501	-3.49158
105519001	3.91471
105519501	3.73263
105520001	3.99377
105644501	3.10588
105716501	-3.0784
105751501	3.10588
105765501	3.32524
105775501	-3.55173
105776001	-4.44157
105776501	-5.33427
105777001	-3.4989
105796501	-3.02759
106487001	-3.33935
106487501	-3.83507
106488001	-3.29962
106488501	-3.07366
106489001	-3.07366
106811501	-3.6679
106902001	-3.85731
106903001	-4.37308
106903501	-3.37513
106904001	-3.7892
106999001	-4.65831
106999501	-4.65831
107008501	-6.4033
107009001	-6.4033
107009501	-6.58593
107010001	-6.58593
107010501	-5.78917
107011001	-4.3733
107035001	-3.43162
107035501	-5.205
107036001	-5.86744
107036501	-5.99874
107037001	-6.23442
107037501	-7.02987
107038001	-4.29509
107038501	-4.16951
107045001	3.10588
107166501	5.32437
107167001	4.65882
107167501	4.09392
107215001	4.51874
107232001	-4.3733
107232501	-4.3733
107233001	-4.69241
107233501	-4.43232
107234001	-3.87608
107234501	-4.43232
107244501	3.76052
107245001	3.83716
107262001	-3.25602
107262501	-3.99753
107263001	-3.48334
107301001	3.15692
107306501	-4.76522
107307001	-3.09614
107307501	-3.23641
107308001	-3.38175
107502501	-4.96386
107503001	-6.05206
107503501	-8.20372
107504001	-6.42854
107504501	-7.96314
107505001	-7.34057
107505501	-5.16021
107624501	-3.45979
107674001	-3.27086
107685501	-3.19183
107693001	-3.19183
107694001	-4.00042
107694501	-4.00042
107718501	-3.36951
107846501	-3.15208
107847001	-3.00253
107857001	3.54958
107857501	4.21513
107887501	-3.09783
107888501	-3.07911
107925001	3.74688
107933001	-3.6561
107933501	-5.22842
107934001	-6.31769
107934501	-5.65908
107935001	-4.36896
107937001	3.01311
107937501	3.39112
107938001	3.78183
107938501	4.3217
107939001	3.17726
107958501	-3.40574
107960001	-3.62073
108007501	-3.67973
108008001	-4.55578
108014001	-3.9355
108014501	-4.80925
108015001	-3.09026
108015501	-3.39361
108040001	-3.2679
108040501	-4.43024
108041501	-3.0784
108084501	-3.29015
108085001	-4.92737
108085501	-3.64975
108086001	-3.75858
108119001	4.43697
108128501	3.73971
108177001	3.18241
108177501	3.49338
108178501	4.04818
108179001	3.66534
108179501	4.78946
108180001	4.54447
108246501	-4.22373
108247001	-3.05859
108247501	-3.40169
108271501	3.74688
108272001	3.32524
108272501	3.86555
108320001	-3.58258
108320501	-3.84734
108321001	-3.84734
108321501	-4.59751
108322001	-3.84734
108322501	-3.52337
108373501	3.83795
108374001	4.30236
108374501	3.28628
108375001	3.94684
108375501	3.70329
108419001	-3.12096
108419501	-3.12096
108420001	-3.45979
108459001	-4.66662
108459501	-6.24514
108460001	-4.23712
108471501	3.17928
108682001	-4.3733
108682501	-3.51879
108683001	-6.55622
108683501	-6.69606
108684001	-5.18933
108684501	-6.99694
108685001	-4.8854
108710501	3.66534
108711001	4.86712
108711501	3.76052
108712001	4.99743
108712501	3.14363
108781001	3.32287
108781501	3.49338
108804001	-3.1343
109300501	3.48273
109301001	3.48273
109333001	-4.59803
109333501	-6.76498
109334001	-4.9691
109334501	-7.60239
109335001	-6.02031
109335501	-6.02031
109336001	-4.32473
109336501	-3.02759
109350001	-3.18352
109350501	-3.18352
109596501	-4.59803
109611501	-3.18352
110052001	3.73606
110052501	3.50683
110053001	3.06298
110053501	4.20493
110054001	3.16399
111152001	-3.58146
111674001	-3.1343
111981001	-3.58146
111981501	-3.58146
112452001	-3.9794
112452501	-3.9794
112453001	-3.9794
112453501	-3.9794
112454001	-3.58146
113239001	-3.18352
113882501	-3.58146
113883001	-3.58146
113883501	-3.58146
114624001	3.10588
114624501	3.10588
114797501	-3.89722
114798001	-3.89722
114798501	-3.89722
114799001	-5.17322
114799501	-5.17322
114800001	-4.77528
115466001	3.10588
115466501	3.54958
115467001	3.10588
115679501	-3.67514
115680001	-3.58258
115685001	-3.12096
115685501	-3.38457
115904001	-3.55173
115978001	-3.06733
115978501	-3.45979
115979001	-3.92627
115980001	-3.55173
115983501	-3.18668
115984001	-3.84031
115985001	-3.55173
115992501	-3.12096
116071501	3.32773
116089501	-3.34544
116129001	4.21513
116129501	3.32773
116166001	3.10588
116166501	3.32773
116167001	3.32773
116167501	3.10588
116347001	-3.52337
116347501	-4.23712
116444001	-3.02759
116444501	-3.02759
116510501	-3.44037
116511001	-3.80816
116511501	-3.80916
116512001	-4.04873
116512501	-4.23592
116649001	3.10588
116649501	3.10588
116669501	3.06298
116713501	3.54958
116725501	-3.9794
116806001	-3.21561
116821501	-3.16175
116840001	-3.21561
116844501	-4.27092
116845001	-4.27092
116845501	-4.27092
116846001	-3.96617
116846501	-3.66558
116847001	-4.9436
116847501	-3.89722
117275001	3.83869
117275501	3.63729
117401501	-3.1343
117453001	3.6857
117470001	-3.18352
117470501	-3.18352
117471001	-3.18352
117471501	-4.37734
117472001	-4.37734
117980501	-3.1343
117981001	-3.49653
117981501	-3.86147
117982001	-3.49653
117982501	-3.18352
118126501	-3.02333
118133001	-3.67808
118133501	-3.87494
118171001	3.32773
118682501	-3.18352
118683001	-3.18352
118683501	-3.9794
118798501	-3.1343
118799001	-3.1343
118799501	-3.1343
118800001	-3.1343
118816501	-3.18352
119056501	-3.21561
119065001	3.14793
119065501	3.14793
119466501	-3.21561
119707001	-3.89722
119707501	-4.24319
119708001	-4.24319
119708501	-3.89722
119715501	3.07946
120245501	3.15391
120365501	-3.9794
120366001	-3.9794
120366501	-3.9794
120914001	3.07946
120914501	3.32773
120960501	3.12073
120961501	3.33535
120962001	3.41118
120962501	3.01311
120967501	-3.09875
120996501	3.14793
121050001	4.88067
121067001	6.21176
121067501	5.54622
121068001	3.6857
121068501	3.48273
121113001	3.10588
121132501	3.07946
121206001	-3.78054
121348501	-3.84031
121442501	-3.02759
121459501	3.28063
121526001	-3.19338
121526501	-4.1234
121527001	-3.80905
121527501	-4.59209
121528001	-5.34173
121528501	-4.22874
121529001	-3.1343
121651501	-3.4989
121652001	-4.59209
121652501	-3.34544
121762001	-4.1234
121762501	-4.65831
121763001	-6.09104
121763501	-7.16292
121764001	-5.29746
121779501	-3.07366
121780501	-4.16951
121781001	-4.4002
121781501	-5.59976
121782001	-4.07635
121785501	-3.36951
121786001	-4.32473
121786501	-3.99447
121812501	-3.84031
121813001	-5.65305
121813501	-5.18933
121814001	-4.11644
121814501	-3.43117
121815001	-3.97834
121822001	3.28063
121822501	3.07946
121979501	3.19309
121980001	4.99743
121980501	5.22835
121981001	4.95177
121981501	5.19565
121982001	3.58462
121982501	3.26234
122036001	-4.36896
122036501	-4.91535
122037001	-4.51986
122037501	-5.223
122038001	-3.02333
122114001	-3.0784
122125001	-3.27086
122138501	3.10588
122186001	-3.24951
122186501	-3.89095
122187001	-3.27637
122188501	-3.18646
122192001	4.59731
122249501	4.54447
122250001	4.41678
122250501	3.86555
122251001	3.504
122307501	3.32773
122503001	-3.73777
122503501	-4.13326
122504001	-4.59751
122504501	-4.43024
122505001	-4.02026
122505501	-4.02026
122506001	-3.34544
122529501	-3.55454
122530001	-3.55454
122622001	-3.34544
122622501	-3.19338
122623001	-4.1234
122623501	-3.34544
122626501	3.3754
122627001	3.14363
122627501	3.89452
122628001	3.7301
122769001	-3.34544
122769501	-3.34544
122853001	-3.58258
122853501	-3.58258
122854001	-4.30693
122854501	-3.84031
122879001	3.10588
122967501	-3.2679
122968001	-4.89172
123054001	-5.80868
123056001	-3.39536
123056501	-3.09875
123071001	-5.52518
123071501	-5.84632
123072001	-5.34259
123130001	-3.4989
123130501	-3.55454
123131001	-4.59209
123131501	-3.80905
123300001	-3.1343
123300501	-3.58146
123301001	-3.58146
123301501	-3.49653
123485501	-3.18352
123486001	-3.58146
123486501	-3.58146
124080001	-3.49653
124509501	-3.18352
124510001	-3.18352
124510501	-3.18352
124511001	-3.18352
124511501	-3.18352
124618001	-3.58146
124618501	-3.58146
125147501	-3.1343
125148001	-3.1343
125148501	-3.1343
125149001	-3.9794
126236001	3.07946
126282001	-3.58146
126299001	-3.52473
126300001	-3.28908
126305001	3.55647
126305501	3.504
126306001	3.86555
126306501	4.41678
126307001	4.60264
126307501	3.14793
126396501	4.29906
126397001	3.88945
126397501	3.6857
126398001	4.29906
126398501	4.1309
126402001	-4.27092
126402501	-3.73777
126403001	-3.06733
126403501	-4.13326
126404001	-4.02026
126615001	-3.65312
126616501	-3.16175
126617001	-4.11644
126617501	-3.06733
126627001	3.50847
126650501	3.15391
126651001	3.504
126651501	3.504
126704501	3.22561
126705001	3.43101
126705501	3.89621
126753501	-3.36951
126754001	-3.43117
126754501	-3.16175
126755001	-4.43232
126755501	-3.16175
126777501	3.09168
126778001	4.34853
126778501	4.35309
126779001	4.86712
126779501	5.45036
126808501	3.8996
126809001	5.54796
126809501	4.1135
126810001	3.35522
126839001	3.67378
126840001	3.67378
126840501	4.01334
126841001	4.17794
126841501	3.67378
127001001	3.14793
127090001	-3.12096
127096501	-3.43117
127097001	-3.31773
127097501	-3.86553
127098001	-3.43798
127099001	-3.24862
127335501	-3.76876
127338001	-3.7237
127504501	4.50483
127505001	4.91803
127510501	-3.52337
127511001	-5.23122
127511501	-3.13668
127512001	-3.92347
127517001	3.14793
127652001	3.86156
127652501	3.38232
127732001	-3.9794
128552501	-3.18352
128759001	-3.18352
128860001	-3.18352
129032501	-3.1343
129039501	-3.21561
129047501	-4.37734
129048001	-4.77528
129048501	-3.58146
129235001	3.1734
129322501	5.95928
129323001	5.50226
129323501	6.3785
129324001	5.10669
129324501	4.32437
129329001	-3.45979
129329501	-3.36951
129330501	-4.13326
129331001	-3.84031
129331501	-5.08806
129332001	-4.43024
129440001	-3.1343
129441001	-3.18352
129441501	-3.18352
129442001	-3.18352
129449501	-3.1343
129450501	-4.22874
129452001	-3.1343
129606001	4.50483
129606501	3.48273
129622501	3.32287
129645001	-4.44157
129654001	3.10588
129693501	3.32287
129700501	3.01311
129715501	3.15391
129716001	3.14793
129757501	4.36629
129758001	3.32287
129787501	4.29906
129788001	3.10588
129804001	-3.19338
129804501	-3.66558
129805001	-3.19338
129805501	-3.0784
130044001	-3.49653
130146501	3.10588
130231001	3.10588
130251501	-3.58146
130252001	-3.18352
130321501	3.86555
130322001	4.04818
130322501	4.01334
130323001	3.93838
130323501	4.50483
130324001	4.09392
130324501	4.29906
130326501	3.54958
130327001	3.07946
130335501	4.43697
130336001	3.6857
130336501	3.17928
130337001	3.74688
130337501	3.93838
130338001	3.74688
130338501	3.74688
130343501	-3.1343
130344001	-3.1343
130344501	-3.1343
130522001	-3.33935
130522501	-3.09875
130523501	-3.55173
130529001	-3.4989
130583501	-4.24319
130584001	-4.24319
130584501	-3.21561
130585001	-3.21561
131227501	-3.24534
131228001	-4.95845
131228501	-4.05799
131239001	-3.2679
131553001	-3.18352
131561501	-3.1343
131563001	-3.1343
131563501	-3.1343
131564001	-3.1343
131564501	-3.49653
131751501	-3.73777
132106501	-3.9794
132331501	3.48273
132332001	3.48273
132336501	-3.1343
132337001	-3.58146
132344001	3.10588
132345501	-3.05379
132420001	3.10588
132570001	-3.34544
132570501	-4.59803
132770001	3.15391
132820001	-3.1343
132820501	-3.1343
132905001	-3.0784
132935501	3.10588
132975501	3.05946
132999001	-5.03516
133060001	-3.18352
133187001	3.10588
133187501	3.99328
133188001	4.88067
133188501	4.65882
133189001	5.10252
133189501	5.10252
133190001	4.21513
133190501	3.54958
133539001	3.5406
133539501	3.5406
133540001	3.5406
133540501	3.02182
133866501	-3.1343
133867001	-3.55454
134289501	3.10588
134290001	3.10588
134290501	4.43697
134943501	3.17928
134974001	-3.02759
134974501	-3.55454
135064001	3.18241
135064501	3.38232
135105001	3.19661
135210001	-3.18352
135240001	-3.12096
135302001	-3.34544
135303501	-3.66558
135427001	-3.18352
135564001	-3.21561
135667001	-3.18352
135670501	3.55647
135797501	3.32773
135798001	3.32773
135798501	3.10588
136047501	-3.63355
136333501	-3.14084
136350501	3.47561
136351001	6.12037
136385501	3.74688
136390501	3.74688
136391001	3.15391
136399501	3.15391
136578501	4.29906
136579001	3.74688
136680501	3.54958
136681001	3.10588
136724001	3.10588
137005501	-3.66558
137006001	-4.76322
137006501	-4.1234
137014001	-3.02759
137014501	-3.6679
137064501	-3.19338
137174001	-3.84734
137174501	-4.94722
137175001	-5.51843
137175501	-5.51843
137176001	-4.11644
137176501	-4.04208
137194501	-3.34544
137221501	-3.34544
137222001	-3.02759
137223001	-3.58258
137224501	-3.33935
137247001	3.32773
137273001	-3.83507
137308001	-3.02759
137395001	-3.21561
137553501	-4.13326
137554501	-3.0784
137590501	3.28063
137653501	-3.19183
137654001	-3.19183
137730501	3.63729
137731001	6.31337
137731501	3.8405
137746001	-3.32247
137746501	-3.38457
137770001	-3.84031
137770501	-3.2679
137828001	-3.55454
137828501	-3.1343
137850001	-3.99447
137851001	-3.18352
137879001	-4.44157
137879501	-3.19338
137880501	-3.80905
138114001	3.6857
138128501	-3.22781
138144001	3.32287
138151001	4.28488
138466001	5.82448
138466501	4.18902
138471001	3.58462
138471501	4.21323
138472001	3.63729
138472501	3.40553
138473001	3.19661
138504001	3.32287
138599501	3.07946
138600001	3.07946
138600501	3.88945
138601001	3.36724
138602001	3.28063
138602501	4.50483
138604001	3.504
138604501	3.36724
138605001	3.36724
138658001	-3.19338
138716001	-3.6679
138716501	-3.34544
138740001	-3.08599
138772501	-3.45979
139372501	-6.09104
139373001	-4.9691
139373501	-4.59803
139374001	-4.59803
139374501	-3.86147
139375001	-3.21561
139375501	-3.21561
139750001	-3.02759
139750501	-3.02759
139751001	-3.02759
139751501	-3.55454
140413501	-3.1343
140414001	-3.9794
140414501	-3.18352
140877001	3.32773
141129501	-3.12746
141130001	-3.28531
141130501	-3.67596
141132501	-3.04949
141177001	3.10588
141177501	3.32773
141409501	-3.1343
141410001	-3.86147
141451001	-3.80905
141536501	4.21513
141537001	4.21513
141537501	4.43697
141538001	3.77143
141538501	4.43697
141593501	-3.27225
141944501	4.90397
141945001	6.50165
141945501	6.3785
141946001	6.79903
141946501	5.30414
141947001	5.50226
141947501	3.17928
142003501	-3.18352
142046501	-3.6679
142107501	3.10588
142171501	-3.9794
142172001	-3.9794
142334501	-3.49653
142430501	4.01334
142431001	3.86555
142431501	3.6857
142432001	4.29906
142437001	-3.45041
142437501	-3.05379
142480001	-3.2679
142902001	-3.13668
142922001	-3.55454
142922501	-3.86147
142923001	-3.86147
142923501	-3.55454
142924001	-3.34544
143045001	-3.36501
143045501	-4.00042
143046501	-3.33935
143047001	-3.56731
143047501	-5.67844
143048001	-5.76635
143048501	-3.43117
143226501	-3.02333
143245001	3.07946
143253501	-3.9794
143326501	-3.0784
143358001	-3.0784
143359001	-3.02759
143361001	-3.21561
143389501	3.10588
143391001	4.29906
143391501	3.504
143392001	3.14793
143533501	3.88945
143729001	-3.99447
143734501	3.77143
143761001	3.10588
143761501	3.54958
143888001	-3.19338
143931501	-3.99447
143932001	-3.18668
143932501	-3.45979
143945001	3.54958
143958501	-4.59803
143959001	-4.9691
143959501	-4.9691
143960001	-4.9691
143983501	-3.08481
143984501	-3.32247
143992501	4.32437
143993001	3.74688
143993501	3.14793
144018501	-4.37734
144093001	-3.11588
144093501	-4.23592
144094001	-4.276
144160001	-3.88075
144160501	-3.9189
144161001	-4.276
144161501	-4.30773
144162001	-4.57947
144199501	-3.22781
144200001	-3.7237
144200501	-3.54113
144250501	4.05407
144326501	-3.99447
144327001	-4.59209
144327501	-4.59209
144328001	-4.59209
144328501	-3.89722
144329001	-3.0784
144343501	-3.58146
144356001	3.27894
144356501	4.18798
144357001	3.94082
144357501	3.12073
144365001	3.28063
144365501	3.28063
144369001	-3.66558
144369501	-3.2679
144376001	3.07054
144376501	4.18798
144380501	3.45192
144381001	5.15571
144381501	4.90525
144780001	-4.01844
144931501	3.28063
144932001	3.54958
145027501	3.07946
145311001	-3.99678
145311501	-4.36966
145312001	-3.40574
145313001	-4.7805
145313501	-6.611
145314001	-4.13344
145371001	-3.02759
145371501	-3.55454
145492501	3.6857
145493001	3.28063
145545001	-3.02759
145877001	3.88945
146032501	-3.32247
146041001	-3.1343
146102001	3.12073
146107501	3.07054
146115001	-3.46964
146136001	3.32773
146160001	-4.76322
146160501	-3.02333
146225001	-3.28458
146225501	-3.39536
146226001	-3.33935
146242001	-3.12096
146242501	-3.36951
146244501	-3.0784
146260501	4.05407
146313001	3.10588
146318501	3.54958
146319001	3.32773
146346501	-3.07198
146347001	-7.58237
146347501	-7.40464
146348001	-4.88704
146348501	-3.06083
146349001	-4.01844
146349501	-3.09394
146350001	-3.09394
146406501	3.54888
146522001	-3.36501
146522501	-3.78054
146523001	-3.36501
146523501	-3.33935
146554001	3.14793
146554501	3.32287
146556001	3.8405
146611001	4.01334
146611501	3.02182
146612001	3.18241
146636501	-5.33427
146637001	-4.76322
146729001	-3.55173
146730001	-3.1343
146730501	-3.55454
146912501	-3.34544
147070501	-3.18352
147071001	-3.18352
147084001	3.32773
147610001	-3.58146
147610501	-3.58146
147655001	3.10588
148482501	-6.09104
148483001	-5.65345
148483501	-5.65345
148484001	-4.9691
148484501	-4.59209
148485001	-3.4989
148503501	4.29906
148504501	3.17928
148511501	3.54958
148519001	-3.0784
148638501	4.53525
148639001	3.56902
148639501	4.8055
148640001	3.9121
148640501	3.49349
148641001	3.02269
148655501	-3.58146
148763501	3.32773
148764001	3.10588
148773501	4.29906
148774501	3.17928
148921501	-3.16175
148922001	-4.04208
148922501	-3.06733
148923501	-4.1234
148924001	-4.99492
148924501	-3.6679
148941001	-3.1343
148955501	3.54958
149011001	3.14793
149011501	4.65882
149042501	-4.20062
149368501	3.15391
149369001	3.15391
149369501	3.504
149385501	-3.6679
149386001	-3.6679
150650001	-3.18352
150650501	-3.18352
150651001	-3.18352
150651501	-3.18352
151161501	-3.58146
151162001	-3.58146
151162501	-3.58146
151163001	-3.18352
151163501	-3.18352
151803001	3.32773
151803501	3.54958
151856001	3.86684
151856501	3.9931
151871001	3.94442
151939001	-3.0784
151947001	3.54958
151995001	3.66534
151995501	4.01334
151996001	3.07054
151996501	3.38232
152010001	3.00056
152011501	3.11574
152012501	3.12848
152014001	3.43101
152014501	3.07054
152036501	-3.19183
152041001	3.68414
152041501	4.51874
152042001	4.32437
152137501	3.33954
152138001	3.07054
152138501	3.67378
152157501	3.84401
152190501	-3.73777
152217001	-3.05087
152217501	-3.6994
152218001	-3.25452
152365001	-3.07366
152366001	-3.11588
152366501	-3.39536
152424501	-4.69009
152425001	-4.39656
152425501	-5.42564
152426001	-3.6825
152492001	-3.33935
152492501	-3.54113
152493001	-3.54113
152566001	-3.34544
152579001	3.32773
152594001	-3.33935
152595001	-3.06733
152624501	-3.31773
152637001	3.67378
152637501	5.50226
152638001	4.04818
152638501	4.04818
152805501	-4.59803
152806001	-3.86147
152806501	-3.21561
152807001	-3.21561
152807501	-3.21561
152808001	-3.21561
152808501	-3.34544
152867001	-3.58258
152867501	-4.20371
152924501	-3.51879
152925001	-3.09875
152943001	3.54958
152970001	-3.84031
152970501	-4.27092
152994001	-3.19183
152994501	-3.36951
152995001	-3.99447
153000501	-3.22781
153001001	-3.97834
153002001	-3.79954
153002501	-4.3733
153029001	-3.21561
153063001	3.54958
153063501	3.6857
153064001	3.07946
153064501	3.48273
153065001	3.28063
153148001	-3.43415
153148501	-3.44335
153268001	-3.49653
153293501	-3.38457
153294001	-4.48515
153294501	-3.78054
153295001	-3.27086
153295501	-3.45979
153296001	-3.18668
153296501	-5.20685
153301001	-3.55454
153314001	-3.7237
153339501	3.48273
153386501	-3.62306
153387001	-3.08599
153400501	-3.51879
153470001	-3.36501
153470501	-3.09875
153583501	-3.45979
153628001	-3.84031
153628501	-4.44157
153629001	-3.96617
153629501	-3.45979
153634501	3.07946
153740001	3.54958
153740501	3.77143
153741001	3.32773
153761001	-5.34173
153761501	-5.34173
153762001	-4.59803
153931501	3.17928
154235501	-3.32247
154236501	-3.32247
154252001	3.32773
154313001	-3.05379
154314001	-3.07198
154314501	-3.00253
154315001	-3.35889
154315501	-3.51237
154371501	4.65882
154372001	4.43697
154372501	4.65882
154373001	3.99328
154383501	-4.22874
154384001	-4.22874
154403001	-3.34544
154424501	-3.66558
154425001	-3.55173
154426501	-3.84031
154427001	-3.45979
154780501	-3.18352
154901501	-3.89722
155327501	-3.18352
155328001	-3.18352
155657001	-3.49653
155657501	-3.49653
155658001	-3.49653
155658501	-3.49653
156345501	3.28063
156407501	-3.32247
156408501	-4.57041
156409001	-3.79954
156409501	-4.20062
156410001	-3.92347
156590501	-3.33935
156648001	3.32773
156648501	3.32773
156659001	3.32773
156683001	3.54958
156683501	3.32773
156787501	-4.24319
156936001	-3.7237
156936501	-6.54862
156937001	-5.65305
156937501	-5.65305
156938001	-7.06495
156938501	-6.36661
157017501	-3.0784
157047501	-3.89722
157051501	3.10588
157052001	3.32773
157134501	-3.18352
157589501	-3.19183
157715501	-4.20371
157716001	-4.59751
157716501	-3.12096
157743001	3.48273
157743501	3.77143
157791501	-3.44335
157792501	-3.05087
157793001	-4.49278
157793501	-4.49278
157794001	-3.71916
157794501	-3.7237
157934001	-3.6679
157975001	3.99328
157976501	3.32773
157994001	3.10588
158023001	-3.34544
158342001	-3.18352
158342501	-3.18352
158343001	-3.18352
158343501	-3.18352
158628501	-3.80905
158700001	3.54958
159444001	3.32773
159444501	3.32773
159445001	3.32773
159512001	-3.21561
variableStep chrom=chr4 span=2000	
3537501	3.10588
3722001	-4.57947
3722501	-5.29746
3723001	-4.32473
3723501	-4.1234
3724001	-3.80905
3724501	-3.19338
3769501	-3.1343
4490001	-4.77528
4490501	-4.77528
4491001	-3.86147
4491501	-3.21561
4492001	-3.21561
4701001	-3.02759
4702001	-3.55454
5262501	-3.0784
5263001	-4.59803
5263501	-4.59803
5264001	-4.22874
5512501	-3.02759
5513001	-3.86147
5513501	-3.49653
5624001	4.04818
5625001	3.32287
5654001	3.32524
5874501	-3.02759
5875001	-3.02759
5875501	-3.58146
6136501	-3.22781
6231001	-3.4989
6286001	-3.02759
6286501	-3.55454
6443501	3.48273
6448001	-3.89722
6448501	-3.89722
6608001	-3.92627
6608501	-8.1249
6609001	-7.77636
6609501	-4.73096
6610001	-3.45979
6610501	-3.92627
6633501	-3.2679
6671001	-3.19338
6671501	-3.0784
6672001	-3.19338
6739001	-4.76322
6739501	-3.12096
7360501	-3.9794
7988501	-3.18352
7989001	-3.18352
7989501	-3.18352
8290501	-3.12096
8573001	-3.09394
8656001	3.07946
8657001	3.07946
8699501	-3.49653
8891001	3.10588
9037501	-3.18352
9076501	-4.1234
9216501	3.07946
9386001	4.43697
9386501	3.54958
9387001	3.32773
9388001	3.32773
9454501	3.48273
9455001	3.88945
9541501	-3.13668
9543001	-3.76876
9543501	-5.03605
9544001	-3.08481
9554501	-3.21561
9558001	4.51874
9558501	3.74688
9559001	4.51874
9594501	3.20864
9595001	3.3754
9595501	3.48647
9596001	3.52954
9596501	4.69825
9597001	3.90506
9597501	3.33954
9698001	-3.99591
9698501	-3.80816
9699001	-4.00606
9699501	-6.4033
9962001	-3.1343
9962501	-3.1343
9963001	-3.1343
9963501	-3.1343
9964001	-3.1343
10138501	-3.58146
10240001	-3.18352
10240501	-3.18352
10241001	-3.18352
10241501	-3.18352
10316501	-3.21561
10317001	-3.21561
10538001	-3.58146
10538501	-3.58146
10539001	-3.58146
10803501	-3.59788
10844001	-4.59751
10844501	-3.02333
10887501	-3.18352
10888001	-3.9794
10936001	-3.6561
10936501	-3.39536
11083001	3.25539
11083501	3.9849
11084001	4.19495
11084501	4.75449
11085001	3.43101
11138501	-3.0784
11139001	-3.84031
11139501	-4.59751
11173501	3.15391
11174001	3.8405
11174501	4.00858
11175001	3.12848
11178501	3.83716
11179001	5.45253
11179501	3.08653
11180001	3.08401
11369501	-3.18352
11370001	-3.9794
11370501	-3.9794
11371001	-3.9794
11441001	-3.36501
11441501	-3.92347
11442001	-4.76618
11442501	-3.02333
11443001	-3.32247
11472501	3.17928
11528501	-4.37734
11529001	-3.86147
11529501	-3.21561
11530001	-3.55454
11530501	-3.21561
11531001	-3.21561
11607501	-4.9691
11608001	-3.66558
11608501	-4.57947
11609001	-3.92627
11609501	-3.58258
11681501	-3.58146
11683501	-3.1343
11707501	-4.77528
11708001	-4.77528
11708501	-4.77528
11709001	-4.77528
11709501	-4.77528
11710001	-3.21561
11721001	-4.59803
11825501	-3.21561
11855501	-3.84031
11856001	-3.73777
11856501	-3.06733
11857001	-3.76876
11857501	-3.96947
11884001	3.49338
11884501	4.71395
11885001	3.74688
11893501	3.35929
11923501	3.17928
12069001	-3.2679
12091501	-3.02759
12265501	-3.55454
12266001	-3.89722
12266501	-4.22874
12267001	-3.86147
12417001	-3.02759
12418001	-4.1234
12418501	-3.0784
12665001	-3.1343
12684001	-3.18352
13056001	-3.18352
13056501	-3.18352
13057001	-3.58146
13057501	-3.58146
13058001	-3.58146
13058501	-3.58146
13426001	-3.18352
13426501	-3.18352
13427001	-3.18352
13427501	-3.58146
13513001	-4.32473
13513501	-3.66558
13514001	-3.66558
13677001	-3.76504
13677501	-4.64391
13678001	-4.76239
13678501	-5.07874
13679001	-3.79676
13679501	-4.68778
13709001	-3.31773
13709501	-4.62758
13710001	-3.6561
13710501	-3.29015
13711001	-3.44358
13741001	-3.12096
13741501	-5.03516
13804001	-3.18668
13804501	-3.12096
13805501	-3.38457
13806001	-3.65312
13806501	-3.92627
13831001	3.54958
14001001	-3.58146
14001501	-3.58146
14002001	-3.58146
14367501	-3.58146
14621001	-3.58146
14621501	-3.58146
14622001	-3.58146
14622501	-3.58146
14734001	-4.51986
14734501	-5.67844
14735001	-4.04208
14736001	-3.67514
14736501	-3.58258
14737001	-4.73096
14740001	3.36724
14883001	-3.55454
15215501	3.89621
15216001	5.45036
15216501	4.5194
15217001	5.02502
15251001	-3.0784
15251501	-4.1234
15252001	-3.34544
15314001	-3.1343
15314501	-3.1343
15586501	-3.1343
15587001	-3.1343
15877501	-5.18933
15878001	-7.15534
15878501	-11.7371
15879001	-10.93
15879501	-8.46767
15880001	-7.82252
15880501	-6.40979
15881001	-3.73777
15892001	-4.22874
15892501	-4.77528
15893001	-4.77528
15893501	-3.89722
15894501	-3.0784
16055501	-3.34544
16073501	-3.18352
16403001	-3.58146
17295501	-3.18352
17645001	-3.55454
17645501	-3.55454
17646001	-3.55454
17646501	-3.55454
17647501	-3.89722
17648001	-3.89722
17714001	-3.18352
17714501	-3.18352
17783001	3.43818
17881501	-3.58146
17882001	-3.18352
17882501	-3.18352
17883001	-3.18352
17883501	-3.18352
17884001	-3.18352
18008001	3.32773
18008501	3.32773
18009001	3.10588
19090501	-3.18352
19091001	-3.18352
19258501	3.48273
19617001	3.28063
19617501	3.32773
19629501	3.07946
19630001	3.77143
19643001	-3.18352
19971001	4.37364
20126001	-5.57116
20126501	-5.17322
20127001	-5.17322
20127501	-5.17322
20128001	-5.17322
20128501	-6.36704
20129001	-6.36704
20264501	-3.9794
21670501	3.17928
21772001	-3.66558
21868001	3.66534
21870001	3.05946
21870501	3.19661
21949501	-3.34544
22042001	-3.6679
22042501	-3.99447
22043001	-3.34544
22165001	-4.37734
22165501	-3.49653
22201001	3.36724
22201501	3.36724
22242001	-3.1343
22242501	-3.1343
22676501	-3.18352
22677001	-3.18352
22808001	-3.18352
22808501	-3.18352
22884001	-3.9794
23759001	-3.36951
23759501	-3.0784
23760001	-3.19338
23760501	-3.19338
23761001	-3.02759
24662501	3.48273
24663501	3.28063
24664001	3.48273
24664501	4.21513
24665001	3.10588
24670501	-3.18352
24715001	3.32773
24715501	3.10588
24717501	3.10588
24799001	-4.77528
24799501	-4.77528
24800001	-4.77528
24800501	-4.77528
24801001	-3.9794
24873001	3.07946
25558501	-3.80905
25637001	3.28063
25637501	3.28063
25692001	-3.19338
25692501	-4.44157
25712501	-3.18352
25713001	-3.18352
25713501	-3.18352
25718501	-3.18668
25719001	-4.1234
25719501	-3.96617
25720001	-4.89154
25720501	-4.20371
25721001	-3.65312
25724501	3.62329
25726001	3.07873
25837501	-5.57116
25838001	-5.57116
25838501	-5.57116
25839001	-5.57116
25839501	-5.57116
25840001	-5.57116
25840501	-3.02759
26670001	-3.86147
26670501	-3.1343
26862501	-3.02759
26863001	-4.22874
26863501	-3.86147
27178501	-3.58146
27972001	-3.18352
28012501	-3.18352
28013001	-3.18352
28013501	-3.18352
28014001	-3.18352
28752001	4.09392
28752501	3.48273
28753001	3.48273
28765501	-4.94722
28766001	-4.00042
28827501	-3.18352
28828001	-3.58146
28828501	-3.18352
28846001	-3.9794
28846501	-3.9794
28848501	-3.19338
29571001	-3.58146
29571501	-3.58146
29572001	-3.58146
29773001	-3.9794
29773501	-4.77528
29774001	-4.77528
29774501	-4.77528
29775001	-3.58146
29775501	-3.58146
29966501	-3.21561
29967001	-3.86147
29967501	-4.77528
29968001	-4.77528
29968501	-4.37734
29969001	-4.37734
29969501	-4.37734
31384001	3.17928
31384501	4.21513
31793501	-4.37734
31794001	-3.55454
31794501	-3.89722
31795001	-3.89722
31795501	-3.89722
31796001	-3.02759
31940001	-3.02759
32061001	3.55647
32139501	-3.02759
32160501	-5.39078
32161001	-5.23873
32161501	-5.22099
32162001	-3.6332
32162501	-3.81088
32286501	3.88945
32287001	3.88945
32326501	3.2306
32344501	3.14793
32345501	3.93838
32346001	3.55647
32365001	3.32524
32366501	4.32437
32367001	3.88945
32367501	4.09392
32368001	4.29906
32368501	3.48273
32369001	3.77143
32369501	3.32773
32454501	3.93838
32535501	-3.21561
32536001	-3.86147
32547001	-4.59803
32547501	-3.19338
32590001	3.48273
32627501	3.07946
32668501	3.88945
32733501	-3.02759
32833501	3.74688
32890001	3.99328
32973501	3.77143
33089001	4.65882
33098001	3.32773
33126001	4.17794
33126501	3.86156
33277501	3.04807
33332001	4.18798
33333001	4.23773
33333501	3.51756
33334001	4.02196
33334501	3.7959
33441501	-3.18352
33752001	-3.05311
33752501	-3.26232
33753001	-3.09875
33760001	3.32773
33826001	3.74688
33826501	4.23194
33866001	-4.65831
33879001	-3.18352
33879501	-3.1343
33880001	-3.1343
33881001	-4.59803
33881501	-3.02759
33933001	-3.55454
33933501	-3.89722
33934001	-3.49653
34317001	3.32773
34317501	3.54958
34318001	5.32437
34318501	5.32437
34319001	4.88067
34319501	4.88067
34320001	5.10252
34326501	-3.18352
34327001	-3.18352
34327501	-3.18352
34328001	-3.9794
34328501	-3.9794
34329001	-3.9794
34828001	3.3064
34831501	-5.70252
34832001	-7.56981
34832501	-4.55819
34833001	-3.70671
34834001	-3.31717
34966501	-3.0784
35030501	-3.18352
35110001	-3.55454
35110501	-4.24319
35117501	3.32773
35302001	-3.9794
35302501	-3.55454
35303001	-3.21561
35624501	-4.65831
35625001	-6.09104
35625501	-7.16292
35626001	-6.09104
35626501	-6.09104
35627001	-4.9691
35627501	-3.1343
35633001	-3.18352
35702001	-3.55454
35702501	-3.21561
35826001	3.10588
36008001	-3.55454
36008501	-3.55454
36251501	-3.6679
36252001	-3.99447
36252501	-4.32473
36455501	-3.18352
36456001	-3.18352
36639001	-3.18352
36715501	3.10588
39914001	-3.49653
39914501	-3.49653
39952001	-3.58146
39972001	-3.18352
39972501	-3.18352
40049501	-3.58146
40063501	-3.18352
40090501	-3.67156
40091001	-3.65661
40091501	-4.42692
40093001	-5.40702
40093501	-3.33935
40097501	-3.27086
40223501	3.73971
40224001	3.19661
40628001	3.68414
40690001	3.48273
40690501	3.48273
40699001	4.97719
40699501	3.58462
40700001	3.73971
40700501	4.05407
40701001	3.58462
40701501	3.58462
40712001	-3.1343
40760501	-3.19338
40761001	-4.32473
40809001	-3.58146
40869501	3.504
40954501	-3.73777
41042501	-3.32247
41043001	-3.84734
41044001	-3.22781
41044501	-4.43232
41045001	-3.59788
41072501	-3.32704
41105001	4.43697
41126001	3.36724
41126501	3.36724
41192501	-3.86147
41193001	-5.20685
41193501	-4.77035
41194001	-4.48515
41194501	-3.33935
41195001	-3.83507
41220001	3.33535
41244501	-3.63355
41245001	-4.04208
41264501	-4.76322
41319501	3.32524
41367001	3.10588
41466501	-3.14132
41467001	-3.16321
41467501	-3.49394
41468001	-3.32704
41476001	4.23194
41492001	3.32524
41498501	3.04807
41499001	3.12848
41499501	3.22561
41500001	3.19299
41500501	3.19299
41506001	3.66534
41506501	3.32524
41507001	3.86555
41564001	3.22561
41564501	4.02412
41606001	3.48273
41606501	3.28063
41615501	3.32287
41652501	4.95177
41653001	3.16399
41708001	-3.43866
41708501	-3.49791
41709001	-3.46989
41714001	-3.07366
41714501	-3.13668
41715001	-3.13668
41715501	-3.65312
42878501	3.54958
42879501	3.07946
42904501	-3.07366
42965501	3.34714
42966501	4.26374
43010501	3.10298
43016501	3.63729
43017001	3.40553
43035501	3.04807
43036001	4.05407
43042501	3.40277
43043001	5.20804
43043501	5.58527
43044001	7.09015
43044501	6.47729
43045001	4.44021
43045501	4.1484
43046001	3.35522
43073001	-3.24052
43073501	-3.71916
43074001	-4.12274
43074501	-3.87608
43075001	-3.06733
43079001	-3.86147
43101501	3.36724
43104501	-3.99447
43105001	-7.16292
43105501	-6.46744
43106001	-6.09104
43106501	-5.71576
43107001	-4.59803
43107501	-4.9691
43178001	3.10588
43193001	3.48273
43193501	3.93838
43222001	-3.34792
43279001	-3.00253
43297501	-3.12096
43417501	4.77481
43418001	3.54832
43418501	3.20285
43419501	3.06791
43420001	3.8243
43420501	3.63145
43453501	-4.38448
43454001	-4.17781
43454501	-4.3926
43455001	-4.32751
43455501	-4.80326
43456001	-5.34298
43456501	-4.46655
43567501	4.56359
43568001	3.688
43568501	3.39112
43569001	3.437
43569501	3.86257
43571501	3.01913
43643501	-3.8912
43644001	-3.40527
43659001	4.1309
43659501	4.32437
43660001	3.36724
43660501	3.74688
43661001	4.1309
43677001	-3.58258
43747001	-6.37104
43747501	-3.89722
43748001	-5.34173
43748501	-5.34173
43749001	-4.24319
43749501	-3.6679
43750001	-3.6679
43835001	-3.06733
43835501	-4.38961
43836001	-3.7237
43836501	-5.18933
43837001	-8.1249
43872001	3.54958
43872501	4.09392
43884501	-4.43024
43885001	-8.19123
43885501	-7.09511
43886001	-7.09172
43886501	-4.30693
43891501	3.07054
43936501	-3.43117
43937001	-3.09875
43968501	-4.11644
43975501	-3.02759
44063501	3.32287
44064001	3.32524
44064501	3.68414
44065501	5.98992
44066001	5.33324
44066501	4.91803
44077001	4.71116
44108001	3.10588
44108501	3.32773
44109001	3.32773
44143001	-3.63355
44143501	-6.14715
44144001	-5.69004
44144501	-3.76876
44212001	3.10588
44328001	-3.0784
44535501	-3.18352
44536001	-3.18352
44648501	-3.9794
44649001	-3.1343
44649501	-3.1343
44664001	3.28063
44917501	3.02182
44919001	3.74688
44960001	-3.21561
44960501	-5.29746
44961001	-5.29746
44961501	-4.65831
44962001	-4.65831
44962501	-4.65831
44963001	-5.71576
44981001	3.28063
44981501	3.48273
45146001	-3.99447
45146501	-3.99447
45161001	3.10588
45162001	3.10588
45162501	3.10588
45163001	3.10588
45163501	3.10588
45188501	-3.18352
45221001	-3.0784
45244001	3.32773
45300001	3.07946
45300501	3.07946
45315501	-3.36951
45316001	-3.36951
45316501	-4.76322
45317001	-4.99492
45317501	-5.29746
45319501	-3.0784
45391501	-3.18352
45392001	-3.18352
45392501	-3.18352
45526001	3.36724
45526501	3.36724
45608501	-3.9794
45609001	-6.76498
45609501	-5.9691
45610001	-4.59803
45710001	-4.24319
45922501	3.07946
46018001	4.1309
46018501	4.78946
46026501	-3.73777
46042501	-3.22781
46043001	-3.52337
46043501	-3.73777
46059001	-3.85255
46066001	3.17726
46107001	-3.16321
46107501	-4.18861
46108001	-4.19255
46129501	-3.6994
46130001	-3.74214
46130501	-4.276
46131501	-4.00042
46132001	-4.63436
46132501	-3.05087
46161501	-3.39536
46163001	-3.32247
46177501	-4.57041
46178001	-4.76726
46178501	-3.76876
46205001	-3.39536
46205501	-3.63355
46314501	-3.66558
46315001	-3.32247
46315501	-4.23592
46316001	-3.27462
46466001	3.9121
46475001	4.02412
46475501	3.27894
46493001	-3.02759
46493501	-3.21561
46685501	3.86555
46686001	5.10252
46686501	3.6857
46690001	-3.54113
46690501	-3.83507
46691001	-5.05906
46691501	-4.30693
46702001	3.94442
46702501	3.25539
46703501	3.61449
46718501	-5.01071
46719001	-5.9487
46719501	-5.55591
46720001	-5.08368
46720501	-5.06246
46721001	-4.8477
46721501	-6.57568
46722001	-3.06083
46722501	-6.95837
46723001	-4.75126
46723501	-4.16637
46724001	-3.58206
46724501	-3.05419
46757001	3.81597
46787501	-3.45015
46788001	-4.80316
46788501	-6.47844
46789001	-7.35151
46789501	-5.57767
46793001	4.18798
46793501	4.35309
46794001	4.85541
46794501	4.52029
46810501	-3.3373
46811001	-4.36966
46811501	-3.43366
46812001	-3.43366
46813001	-4.25927
46813501	-3.05311
46825001	-4.37222
46825501	-4.20875
46826001	-3.87334
46826501	-3.304
46878001	-3.35889
46878501	-3.54283
46883001	-4.37489
46883501	-5.205
46884001	-4.93824
46884501	-4.5845
46885001	-3.19914
46963001	4.09392
46985501	-4.96427
46986001	-4.96427
46986501	-4.73806
46987001	-3.43172
46987501	-3.06601
47072501	3.07946
47095501	-3.86147
47096001	-3.86147
47096501	-3.21561
47186501	-3.02759
47261501	-3.05087
47307501	-3.27086
47308001	-3.32247
47318501	3.18241
47319001	3.34465
47319501	3.34465
47367501	3.32287
47374501	-3.12096
47529501	-3.02759
47530001	-3.38457
47587501	3.83869
47588001	4.90995
47588501	4.32437
47589001	3.68414
47617001	-3.16321
47617501	-4.01233
47618001	-3.80816
47620001	-3.24052
47640501	-3.66558
47644001	-3.02759
47644501	-3.49653
47645001	-3.49653
47645501	-3.49653
47646001	-4.77528
47646501	-4.37734
47647001	-4.77528
47682501	-3.58146
47719501	-4.66662
47720001	-3.47343
47720501	-3.43117
47721001	-3.84734
47721501	-3.65312
47722001	-3.38457
47758501	-3.02759
47833001	-3.22781
47833501	-4.23712
48023501	-3.58146
48024001	-4.37734
48024501	-3.49653
48060001	3.63754
48166001	-3.11588
48166501	-3.11588
48167001	-4.32152
48220501	-3.06733
48227001	-3.02759
48227501	-3.55454
48394001	3.18241
48447501	3.10588
48448001	3.54958
48568501	3.61736
48569001	3.26234
48569501	3.70037
48570501	3.32524
48596001	-3.47343
48650501	3.12848
48700001	-3.52337
48751501	-3.21561
48955501	-3.0784
48956001	-3.4989
49073501	-3.81347
49659501	3.74688
49660001	3.74688
49660501	3.55647
49674001	-3.12096
49674501	-3.12096
49675501	-3.45979
49855501	4.51874
53121001	3.54958
53121501	3.48273
53126001	3.74688
53162001	4.21513
53177001	-3.19338
53177501	-4.24319
53178001	-4.9691
53178501	-3.6679
53231001	3.10298
53474001	-4.43232
53474501	-3.71916
53475001	-3.24178
53475501	-3.04949
53476501	-3.05087
53512501	-3.56731
53563501	-4.03688
53564001	-4.31675
53566001	-3.43117
53604001	-3.05379
53605001	-3.25452
53754001	-3.63355
53834501	-3.02759
53855001	-3.65312
53855501	-3.52337
53856001	-4.23712
53856501	-5.223
53857001	-4.57041
53857501	-4.8854
53931001	-3.0784
53932501	-3.38457
53933001	-3.65312
53937501	-3.96617
53938001	-3.96617
53938501	-3.2679
53939001	-3.96617
53939501	-5.33427
53940001	-4.32473
53940501	-3.36951
53963001	3.07946
54342501	3.15391
54343001	4.23194
54484001	-3.36951
54484501	-3.36951
54538001	-3.55173
54538501	-5.03516
54539001	-4.59751
54539501	-4.59751
54658501	-3.2679
54659001	-3.73777
54659501	-3.65312
54660001	-3.18668
54660501	-3.96617
54661001	-3.96617
54729001	-3.18352
54978501	3.33954
55083001	-3.67514
55083501	-3.7237
55154501	-4.22874
55155001	-4.24319
55156001	-4.22874
55156501	-4.24319
55157001	-4.9436
55181501	-4.89154
55182001	-5.41584
55182501	-4.13326
55183001	-4.27092
55195501	-3.49653
55198001	-3.1343
55215501	-3.02759
55253001	-3.12096
55253501	-3.65312
55254001	-3.32247
55263001	3.10588
55263501	3.10588
55264001	3.32773
55329501	-3.1343
55330001	-3.1343
55330501	-3.1343
55358001	-3.34544
55362001	3.30938
55362501	4.03855
55370001	-3.2679
55419501	3.32773
55420001	3.10588
55420501	3.10588
55483001	-3.55454
55483501	-3.89722
55484001	-3.55454
55512001	-3.86147
55512501	-3.9794
55579501	3.54958
55580001	3.32773
55618001	-3.19338
55764001	-3.0784
55887001	3.18241
55945501	-3.18352
55946001	-3.18352
55946501	-3.18352
55984501	-3.58146
55985001	-3.58146
55985501	-3.18352
56098501	3.32773
56099001	3.54958
56099501	3.54958
56110001	-3.18352
56282501	-3.18352
56375501	3.10588
56384501	-3.89722
56668501	3.55647
56669001	3.74688
56695001	3.48273
56695501	4.29906
56727501	-3.84734
56728001	-4.30693
56817501	3.70037
56832001	3.22269
56832501	3.35522
56837501	-3.05074
56838001	-3.24443
56838501	-4.16951
56839001	-4.14214
56858001	-3.02333
56892001	-3.09875
56984001	-3.06733
57005501	3.36724
57039001	3.28063
57110001	3.14793
57130001	3.48273
57130501	3.6857
57161501	-4.65831
57162001	-3.66558
57162501	-3.66558
57163001	-4.1234
57236001	3.38232
57396501	3.10588
57519501	3.10588
57520001	3.32773
57520501	3.54958
57580001	3.19661
57581001	3.19661
57582001	3.33954
57656001	3.6857
57656501	3.28063
57672501	3.55647
57679501	-3.12096
57690501	-3.22781
57691001	-4.20371
57691501	-4.38961
57692001	-5.74634
57692501	-4.43024
57693001	-3.06733
57693501	-3.06733
58182001	-3.49653
58182501	-3.49653
58183001	-3.49653
58212001	3.99328
58212501	3.32773
58213001	3.10588
58451501	-3.13668
58468501	-3.1343
58494001	-3.86147
58494501	-4.22874
58495001	-4.22874
58545501	-3.99447
58546001	-6.09104
58546501	-4.59209
58856001	-3.21561
58856501	-3.21561
58857001	-3.89722
58857501	-3.55454
59229501	3.77143
59231001	3.32773
59379001	-3.22781
59379501	-3.58258
59381001	-3.55173
59393501	-3.43172
59394001	-3.24052
59395001	-3.99591
59400001	-5.13956
59403001	-3.62893
59414501	3.48273
59516501	-3.9794
59517001	-4.37734
59517501	-4.9691
59584501	-3.66558
59597501	3.10588
59681001	3.07946
59681501	3.99328
59682001	3.99328
59682501	3.07946
59761001	-3.21561
59761501	-3.21561
59762001	-3.86147
59791001	3.28063
59791501	3.74688
59827501	3.34465
59897001	3.07946
59897501	3.6857
59905001	3.48273
59910501	3.50847
61774501	-3.58146
61775001	-3.58146
61775501	-3.58146
61926001	-3.18668
61926501	-4.99492
61927001	-4.59803
61927501	-4.59803
62007001	3.77143
62007501	4.51874
62008001	4.04818
62008501	4.01334
62009001	4.17794
62009501	3.38232
62114001	3.17928
62240001	-3.55454
62240501	-3.89722
62241001	-3.0784
62266501	-3.55173
62267001	-5.05906
62267501	-6.40979
62268001	-5.97601
62268501	-6.85019
62269001	-6.77637
62269501	-3.6994
62275001	-3.27462
62355501	-3.11588
62356001	-4.276
62356501	-3.28458
62357001	-3.05311
62357501	-3.6332
62694001	-3.58146
62747501	3.10588
62765501	-3.6679
62881001	4.32437
62881501	4.17794
62882001	4.17794
62931001	-3.80905
62931501	-3.2679
62961501	-3.18352
63036001	3.10588
63036501	3.10588
63329501	-3.80905
63330001	-5.67614
63330501	-4.76322
63331001	-4.27092
63331501	-3.19338
63332001	-3.99447
63332501	-3.6679
63333001	-3.55454
63334501	-3.58146
63655001	3.77143
63777001	-3.18352
63777501	-5.17322
63778001	-5.17322
63778501	-4.77528
63779001	-3.9794
65156001	-3.54113
65156501	-6.1327
65157001	-6.49791
65157501	-7.17335
65158001	-4.32152
65242001	-3.2679
65242501	-3.2679
65243001	-4.44157
65243501	-4.44157
65340501	-3.99447
65341001	-3.36951
65640001	-3.58258
65640501	-3.45979
65641001	-3.45979
65641501	-3.65312
65642001	-3.12096
65643001	-3.2679
65677501	-3.21561
66394501	-4.37734
66395001	-3.49653
66395501	-4.22874
66396001	-4.22874
66686001	-3.18352
66686501	-3.18352
67181501	-3.58146
67182001	-3.58146
67182501	-3.58146
67183001	-3.58146
67511501	3.10588
67512001	3.54958
67512501	3.54958
68444001	-3.66558
68444501	-4.02026
68461001	-4.20371
68461501	-3.08481
68508001	3.15391
68564501	3.17928
68565001	3.17928
69059501	-3.1343
69060501	-3.58146
69061001	-5.17322
69061501	-3.18352
69390501	-3.9794
69391001	-3.9794
69391501	-3.9794
69392001	-3.9794
69392501	-3.9794
69393001	-3.9794
69601501	-3.49653
69626501	-3.1343
69628501	-4.59209
69629001	-3.55454
69670001	-3.99447
69670501	-4.24319
69671001	-3.19338
69672001	-3.0784
69672501	-3.0784
69719501	3.54958
69720001	3.54958
69879001	3.15391
69879501	3.33954
69906001	-3.86147
69915501	3.10588
70009501	3.88945
70010001	4.09392
70010501	3.28063
70011501	4.09392
70012001	3.55647
70012501	3.32524
70014001	3.04807
70051001	-3.36951
70149001	3.77143
70159501	3.14793
71806501	3.17928
71807001	5.32437
71807501	5.10252
71808001	3.99328
73440001	-3.58146
73440501	-3.18352
73903501	3.54958
73917001	3.32773
73926501	3.07946
73973001	3.10588
74053001	-3.84734
74053501	-4.43232
74054001	-3.36501
74921001	-3.89722
74922001	-4.17594
75682501	-3.02759
75683001	-3.34544
75684001	-3.0784
75684501	-3.0784
75702001	3.10588
75702501	3.10588
75721001	-3.19338
75721501	-3.34544
75802001	3.32773
75803001	3.10588
75803501	3.10588
75804001	3.10588
75830501	-3.19338
75961001	-3.84734
75988501	-3.78054
75989001	-3.58258
75989501	-4.20371
75990001	-4.43024
76087501	3.32524
76088001	3.86555
76088501	4.91803
76089001	4.09392
76089501	4.71116
76090001	3.504
76105501	-3.18668
76106501	-3.89722
76107501	-3.36951
76334501	3.32773
76335001	3.10588
76618501	-3.21561
76619001	-3.21561
76619501	-3.99447
76620001	-4.1234
76620501	-4.32473
76621001	-4.1234
76652501	-3.02759
76657001	-3.6679
76657501	-4.24319
76658001	-4.24319
76658501	-4.9691
76659001	-4.59803
76659501	-5.57116
76668501	-3.2679
76669001	-4.13326
76669501	-4.13326
76962001	3.28063
76962501	3.28063
76963001	4.21513
76963501	3.99328
76964001	3.10588
76964501	3.10588
77091501	-3.86147
77104501	-3.55454
77105001	-3.55454
77105501	-3.21561
77106001	-4.22874
77106501	-4.24319
77107001	-3.89722
77116501	-3.18352
77117001	-3.18352
77442501	3.32773
77443001	3.54958
77443501	3.48273
77444001	3.28063
77587501	-3.18352
77714001	-3.18352
77834501	-3.58146
77878501	-3.18352
79554001	-3.58146
79554501	-3.58146
79901001	-3.18352
79901501	-3.18352
79902001	-3.18352
79902501	-3.18352
79903001	-3.18352
79903501	-3.18352
79904001	-3.18352
80478501	-3.6679
80479001	-3.19338
80570501	4.09392
80571001	5.32437
80571501	5.32437
80572001	4.29906
80782001	-3.18352
80821001	-4.44157
80821501	-4.9436
80822001	-3.55173
80866001	3.10588
80958001	3.17928
80967501	3.55647
80968501	4.43697
80969001	4.21513
81196501	3.10588
81395001	-3.18352
81582001	-3.2679
81584501	-3.66558
81708001	-3.1343
81950501	-3.08481
81951001	-3.83507
81952001	-3.92347
81952501	-3.97834
81964501	-4.57726
81965001	-4.77035
81965501	-5.23122
81966001	-4.17594
81966501	-3.87608
81967001	-3.67514
82059501	-3.19183
82110001	3.14026
82241001	-3.55173
82402501	-3.34544
82403001	-3.02759
82567001	-3.02759
82567501	-3.02759
82568001	-3.86147
82574501	3.10588
82576501	3.14793
82577001	4.04818
82688001	-3.1343
82730001	-3.1343
82746501	3.32773
82747001	3.32773
82828501	-3.62081
82829001	-3.43162
82830001	-4.23199
82831001	-5.49013
82831501	-4.89154
82899501	4.1309
82900001	5.12541
82900501	3.89621
82901001	3.69642
82901501	3.55024
82902001	3.33535
82902501	3.19661
82904001	3.15391
82905001	4.41678
82905501	4.41678
82906001	4.5194
82963501	3.10588
83045001	-4.77035
83045501	-4.77035
83046001	-3.18668
83046501	-3.18668
83062501	3.26469
83063001	4.04211
83063501	3.55399
83064001	3.84958
83064501	3.95915
83072001	-3.02333
83129001	3.09583
83129501	3.35883
83435001	3.32773
83796001	-3.6679
83796501	-3.6679
83797001	-4.59209
83797501	-4.24319
83956001	-3.21561
83956501	-4.77528
84193001	3.10588
84606001	-3.58146
84606501	-3.58146
84750501	-3.58146
84804501	-3.21561
84923501	-3.4989
84945501	-3.05074
84953501	-3.07366
85018501	-3.07366
85025001	3.32524
85025501	3.14793
85033501	-3.13668
85161001	-3.19338
85658501	-3.18352
85660501	-3.1343
85661501	-3.21561
85662001	-3.21561
85662501	-3.21561
85696001	-3.0784
85748501	-3.58146
85749001	-3.9794
85749501	-3.1343
85755001	-3.18352
85823001	3.32773
85824001	3.10588
85861001	-4.77528
85861501	-4.77528
85862001	-4.77528
85862501	-4.77528
85863001	-4.77528
85953501	3.10588
85954001	3.10588
85954501	3.54958
85955001	3.32773
85955501	3.54958
86025001	-3.21561
86030001	-3.58146
86072001	-3.02759
86379001	-3.18352
86410001	3.07946
86469001	-5.17322
86469501	-4.59209
86504501	-3.92155
86543001	-5.71576
86543501	-6.09104
86544001	-4.1234
86632501	3.48273
86633001	4.09392
86633501	4.09392
86698001	-3.67514
86712001	-3.08481
86713001	-3.79954
86792001	3.32524
87009001	3.99328
87017001	4.41678
87017501	3.93838
87018501	3.99328
87019001	3.54958
87019501	3.32773
87020001	3.10588
87029501	-4.22874
87030001	-3.34544
87064501	-3.1343
87065001	-3.1343
87065501	-3.1343
87066001	-3.1343
87373001	-3.34544
87373501	-3.36951
87374001	-3.36951
87484001	-3.36951
87484501	-3.19338
87507001	-3.80905
87508501	-3.18668
87509001	-3.92627
87509501	-4.77035
87510001	-3.02333
87525501	3.50847
87556001	3.07946
87574001	3.88945
87616001	3.17928
87678501	3.67274
87679001	4.44765
87679501	3.37378
87755001	3.28063
87759001	-3.9794
87876001	-4.22874
87876501	-3.55454
87877001	-3.55454
87877501	-3.02759
87988001	3.10588
87988501	3.28063
87989001	3.6857
88005001	-3.21561
88006501	-3.58146
88040001	-3.1343
88351501	3.54958
88403501	-3.2679
88404001	-3.19338
88478501	3.99328
88599001	-4.59803
88599501	-4.59803
88600001	-4.59803
88600501	-3.02759
89112001	-3.58146
89112501	-3.58146
89113001	-3.58146
89113501	-3.58146
89114001	-3.18352
89114501	-3.18352
89128001	-3.21561
89128501	-3.49653
89441001	-3.6679
89442001	-3.19338
89615501	-3.1343
89616001	-3.1343
89616501	-3.1343
89617001	-3.1343
90240001	-4.37734
90240501	-3.49653
90241001	-3.1343
90241501	-3.1343
90242001	-3.1343
90242501	-3.49653
90243001	-3.49653
90748001	-5.96633
90748501	-6.49625
90749001	-5.65345
90897001	-3.32247
90966001	-3.27086
91026501	-3.49981
91036001	-3.87608
91036501	-4.76726
91037001	-5.52912
91037501	-6.16937
91038001	-5.26693
91038501	-4.56787
91039001	-4.36896
91044001	3.27495
93021501	-3.21561
93037501	-3.18352
93038001	-3.18352
93038501	-3.18352
94146501	-3.1343
94147001	-3.1343
94147501	-3.58146
94148001	-3.58146
94148501	-5.9691
94149001	-4.24319
94205001	-4.24319
94205501	-3.55454
94206001	-3.55454
94324501	-3.58146
94527001	-3.9794
94594501	-3.18352
94595001	-3.18352
94595501	-3.18352
94718001	-3.07045
94718501	-3.14672
94736001	-3.02759
94849501	-3.6679
94855501	3.99328
95243501	3.17928
95244501	3.77143
95314501	-3.22781
95315001	-4.48515
95315501	-3.78054
95316001	-3.52337
95316501	-3.84734
95323501	3.10588
95351001	-3.1343
95416001	3.77143
95424501	-3.02759
95425001	-3.02759
95425501	-3.55454
95426001	-3.55454
95426501	-3.21561
95674001	-4.22874
95807001	-4.66662
95807501	-4.30773
95808001	-3.58258
96768501	-4.22874
96769001	-4.9691
96769501	-4.37734
96770001	-4.37734
96770501	-4.37734
96771001	-4.37734
96771501	-4.37734
97025001	-3.18352
97025501	-3.18352
97069001	-3.18352
97244001	3.10588
97244501	4.21513
97245001	3.99328
97245501	3.99328
97297001	-3.1343
97298501	-3.1343
97299001	-3.86147
97299501	-3.66558
97303501	-3.38457
97304001	-3.66558
97304501	-3.4989
97469501	-3.58146
97470001	-5.17322
97485001	3.17928
97485501	3.17928
97486001	3.88945
97486501	3.88945
97537501	-3.81347
97538001	-4.88704
97575001	3.04807
97575501	3.58462
97594001	-3.16175
97596501	-3.96617
97647001	3.10588
97648001	3.10588
97700501	-3.19338
97701001	-4.24319
97816001	-3.18352
97816501	-3.18352
98156501	-4.02026
98157501	-3.2679
98158001	-3.18668
98188001	-3.19338
98188501	-3.34544
98189001	-3.89722
98212501	-3.31773
98213001	-3.56731
98213501	-3.39536
98376501	3.10588
98378001	3.10588
98481501	-3.02759
98482001	-3.18668
98482501	-3.67514
98483001	-4.43232
98483501	-3.83507
98484001	-3.33935
98568501	-3.18352
98650501	-3.27086
98651001	-3.27086
98651501	-4.30693
98703501	-3.55454
98704001	-3.21561
98947501	-3.02759
99007001	-3.58258
99008001	-3.27086
99009501	-3.4989
99010001	-3.4989
99134001	-3.18352
99214501	3.10588
99215001	3.10588
99473501	-3.1343
99474001	-3.1343
99474501	-3.1343
99475001	-3.1343
99475501	-3.1343
99476001	-3.86147
99589501	-3.34544
99590001	-3.49653
99590501	-3.49653
99616001	-3.45979
99616501	-3.02333
99622001	3.36724
99662501	3.28063
99800001	-3.21561
99803501	3.55647
99804001	4.91803
99804501	4.1309
99805001	4.51874
99852001	3.48273
99852501	3.88945
99853001	3.6857
99865001	-3.49653
99865501	-3.6679
99934501	3.32773
99935001	3.32773
99935501	3.54958
99950501	3.10588
100218501	-3.58146
100441001	-3.02759
100443001	-3.02759
100529501	-3.18352
100857001	-3.63355
100857501	-3.65312
100905001	-3.76876
100909501	-3.36951
100910001	-3.36951
100911001	-5.65305
100911501	-5.35108
100912001	-4.94722
100912501	-3.73777
100913001	-3.38457
100913501	-3.38457
100930001	-4.02026
100930501	-3.55173
101062501	3.36724
101063001	3.36724
101063501	3.55647
101064001	3.55647
101121501	-3.43117
101122001	-3.59788
101122501	-6.22203
101123001	-6.95218
101123501	-7.34057
101124001	-6.87755
101124501	-4.96386
101163501	-3.45979
101164001	-4.02026
101164501	-3.65312
101165001	-3.38457
101165501	-3.73777
101204501	-3.19183
101205001	-5.30925
101205501	-5.5856
101206001	-5.97601
101206501	-4.57041
101207001	-4.59751
101207501	-4.20371
101226501	-3.11588
101227001	-3.65312
101227501	-3.38457
101228001	-3.12096
101303001	3.14793
101915001	3.07946
102069501	-3.67514
102070001	-3.39536
102101001	-3.16175
102101501	-3.16175
102134001	3.32773
102174501	4.71395
102175001	4.32437
102175501	5.33324
102176001	6.3785
102176501	7.22074
102177001	7.22074
102177501	4.97719
102178001	3.86555
102178501	3.32524
102179001	3.55647
102282001	-3.84031
102293001	-3.80905
102293501	-3.4989
102314001	-3.96617
102314501	-5.03516
102315001	-4.30693
102315501	-5.03516
102316001	-4.77035
102316501	-3.92627
102317001	-3.65312
102434501	3.28401
102435001	5.4033
102449501	-3.27086
102450001	-4.4998
102450501	-3.59788
102451001	-3.16175
102457001	-4.36896
102470501	3.10588
102471001	3.32773
102601501	3.55647
102712501	3.28063
102713001	3.28063
102790501	5.16341
102791001	6.34191
102791501	6.69844
102792001	6.07609
102792501	5.60814
102793001	5.26092
102793501	4.14324
102843501	-3.87608
102845001	-3.87608
102845501	-3.59788
102846001	-4.66662
102846501	-3.06733
102889501	-3.08481
102890001	-3.84734
102996001	3.77143
102996501	3.07946
102998001	3.07946
103018001	-3.06495
103028001	-3.99447
103028501	-3.34544
103129001	-3.89722
103216001	-4.59209
103216501	-4.59209
103250501	-3.36951
103251501	-3.2679
103288001	-4.76322
103288501	-4.99492
103289001	-4.13326
103292501	-3.56122
103293001	-4.91961
103293501	-3.16435
103353501	-3.34544
103395001	3.54958
103395501	3.54958
103761001	-3.86147
103761501	-3.86147
103762001	-3.18352
103836001	3.10588
103836501	3.32773
103837001	3.32773
103840001	-3.9794
103840501	-3.9794
103950001	3.55647
104076501	3.17928
104101001	3.15391
104101501	3.68414
104233501	-3.36951
104247001	-3.7237
104249501	-3.0784
104252001	-3.9189
104252501	-4.36896
104253001	-4.34127
104271001	-3.48379
104272001	-3.33935
104272501	-3.22781
104280001	3.48273
104305001	-3.02333
104307501	-3.73777
104308001	-3.12096
104316501	-3.07865
104328001	-3.43117
104328501	-3.83507
104331001	-4.4751
104331501	-3.05087
104333001	-3.44335
104333501	-3.43415
104383001	3.50847
104413001	3.54958
104413501	3.32773
104414001	3.54958
104414501	3.28063
104439501	3.10588
104512001	3.10588
104569001	3.48273
104588501	-3.13668
104674001	-3.80905
104674501	-3.80905
104675001	-3.80905
104751501	-3.45979
104752001	-3.45979
104752501	-3.73777
104753001	-4.73096
104831501	3.09583
104848001	3.68414
104848501	4.32437
104849001	4.1309
104849501	3.36724
104996001	3.54958
105004501	-3.19338
105233001	-3.18352
105633501	-3.4989
105634001	-3.19338
105895001	-4.65831
105933001	-3.52337
105933501	-3.7237
105934001	-3.87608
105934501	-3.43117
105935001	-3.92347
105935501	-4.04208
105936001	-3.78054
105960501	-4.37734
105984501	-3.55173
106033501	3.14793
106034001	3.55647
106034501	3.36724
106035001	3.32287
106227001	3.10588
106293501	-3.06733
106320001	4.21513
106321001	3.10588
106349001	-3.24386
106418501	3.89621
106419001	8.06723
106419501	7.43199
106420001	7.00975
106423501	-3.43162
106451501	-4.18306
106528501	-4.01156
106544001	-4.77528
106544501	-3.02759
106655001	3.73971
106655501	4.14324
106656001	5.19286
106656501	4.1981
106664001	-3.54113
106664501	-3.79954
106665001	-5.35632
106665501	-3.86553
106673501	3.15391
106687001	4.03905
106687501	3.10298
106688001	3.56902
106715501	3.50847
106716001	3.07054
106723501	3.70037
106729001	-3.39536
106729501	-3.79954
106859001	-3.09875
106865001	-3.55454
106865501	-3.02759
106866001	-4.13326
106866501	-3.38457
106867001	-3.92627
106867501	-3.92627
106868001	-3.92347
106868501	-3.11588
106869001	-3.11588
106897001	3.02182
106897501	3.02182
106985501	-4.18577
106986001	-3.84305
106986501	-3.70671
106987501	-3.09614
106988001	-4.19441
106988501	-4.00092
107009501	3.68414
107037001	-3.19338
107098001	-3.13668
107098501	-3.67514
107099001	-5.1271
107099501	-3.27086
107117001	-3.96617
107244001	-3.34544
107328001	-3.09875
107364001	-3.05311
107364501	-3.43798
107365501	-3.06083
107366001	-3.43056
107427501	-3.12096
107428001	-3.02333
107428501	-3.06733
107429501	-3.28458
107430001	-3.05379
107432501	-3.38457
107486001	-3.24701
107486501	-4.79161
107487001	-4.95624
107487501	-5.19063
107639001	-3.80905
107648001	-3.80905
107648501	-3.12096
107653501	3.6857
107654001	4.88067
107742001	-3.30771
107745001	-3.43056
107754001	3.10588
107754501	3.54958
107836501	3.18241
107838501	3.86156
107903001	-4.9436
107903501	-4.99492
107904001	-3.96617
107945001	3.49338
107945501	3.02182
107946001	3.67378
107946501	4.17794
107948001	3.70037
107948501	3.32287
107949001	5.701
107949501	4.23194
107994501	3.32773
108024501	3.17928
108049001	3.10588
108050001	3.10588
108061501	3.27894
108062001	3.74688
108217001	3.28063
108217501	3.10588
108224501	-3.06733
108277501	3.10588
108278001	3.77143
108330501	-4.20371
108331001	-4.04208
108331501	-5.40702
108332001	-6.24514
108332501	-6.39763
108333001	-6.69606
108333501	-4.04208
108354001	-3.32247
108431001	-3.1343
108431501	-3.9794
108432001	-3.18352
108530001	3.02182
108534001	-3.48379
108642501	3.10588
108694001	-3.32247
108695501	-3.06733
108696001	-3.06733
108708001	-3.0784
108708501	-3.4989
108709001	-3.6679
108724001	3.00715
108768001	-3.2679
108809501	3.99328
108827501	-5.30295
108828001	-3.66276
108828501	-4.23476
108855501	3.32773
108856001	3.99328
108856501	3.77143
108857001	3.07946
108878501	3.77143
108879001	3.77143
108918501	3.10588
108929501	3.10588
108930001	3.10588
109043001	3.48273
109044001	3.6857
109165001	3.07946
109165501	3.28063
109408001	-3.19338
109470001	3.54958
109470501	3.10588
109471001	3.32773
109471501	3.10588
109472001	3.10588
109522501	-3.1343
109555001	-3.89722
109555501	-3.6679
109578501	3.77143
109625001	-3.4989
109625501	-3.4989
109626001	-3.19338
109626501	-3.6679
109662501	-3.18352
109873001	3.32524
109873501	4.09392
109874001	3.36724
109874501	4.09392
109875001	3.55647
109880501	-3.21561
109887501	-3.58258
110581001	-3.58146
110581501	-3.58146
110651501	-3.58146
110652001	-3.58146
110652501	-3.58146
110653001	-3.58146
110653501	-3.58146
110882501	-3.58146
111006501	-3.02759
111007001	-3.21561
111019001	-3.18352
111019501	-3.18352
111205501	-3.49653
111206001	-4.37734
111295501	-3.55454
113979501	-3.34544
114110001	-3.34544
114167001	3.10588
114239501	-3.19338
114240001	-3.19338
114240501	-3.36951
114251001	-3.66558
114251501	-3.36951
114252001	-3.19338
114252501	-3.19338
114284501	-3.0784
114295001	-4.59209
114295501	-4.65831
114296001	-5.74634
114296501	-4.59751
114297001	-5.05906
114297501	-6.10053
114298001	-3.92627
114391001	-3.9794
114391501	-4.77528
114392001	-4.77528
114392501	-3.86147
114393001	-3.86147
114393501	-3.86147
114394001	-3.86147
114518001	-3.18352
114614001	-3.9794
114614501	-3.9794
114619501	3.54958
114620001	3.10588
114642001	-3.18352
114642501	-3.9794
114643001	-3.9794
114775001	-3.18668
114775501	-3.18668
114776001	-4.02026
114776501	-3.84031
114777001	-3.84031
114777501	-4.99492
114792001	-3.55454
114792501	-3.55454
115124501	-3.18352
115125001	-3.18352
115125501	-3.18352
115421001	3.17928
115511001	-3.15208
115511501	-3.15208
115512001	-3.64372
115512501	-3.48537
115513001	-4.21183
115569501	-4.24319
115570001	-4.65831
115570501	-4.99492
115571001	-3.19338
115571501	-3.4989
115641001	-3.02759
115641501	-3.02759
115642501	-3.19338
115643001	-4.59209
115643501	-4.59209
115675001	-3.06733
115676001	-3.19183
115676501	-3.19183
115677001	-3.73777
115688501	-3.304
115689001	-4.31508
115689501	-3.90793
115690001	-3.64144
115797501	3.31951
115798001	3.41484
115932501	3.54958
115933001	3.99328
115933501	3.6857
115934001	3.17928
115979501	3.68414
115980501	3.14793
115990501	-3.36501
115991001	-4.34127
115991501	-3.6561
115992001	-3.05379
115992501	-3.51879
116001001	-3.47343
116039501	-3.80905
116041001	-3.0784
116251001	-3.18668
116259001	4.09392
116268501	-4.7805
116269001	-4.0758
116269501	-5.68846
116270001	-5.85074
116270501	-6.14247
116271001	-4.69821
116271501	-4.03126
116309501	-3.0784
116310001	-4.32473
116310501	-3.55173
116311001	-3.38457
116392001	3.17726
116392501	3.43823
116442001	3.07946
116502001	-3.09875
116566501	3.28063
116597001	-3.19338
116597501	-3.4989
116650501	3.10588
116661501	-3.26145
116701501	-3.38457
116786001	-3.19338
116885001	3.07946
116890001	-3.24178
116913001	-3.6679
117031001	3.07946
117083501	-3.2679
117084001	-4.13326
117136501	-5.67614
117137001	-5.20685
117137501	-4.1234
117138001	-4.1234
117138501	-4.76322
117139001	-3.66558
117139501	-3.19338
117209001	-3.32247
117209501	-5.79392
117210001	-5.34259
117210501	-3.45979
117211501	-3.1343
117283501	-3.06733
117506501	-3.74443
117507001	-4.04991
117507501	-3.02295
117508001	-3.64104
117508501	-3.19843
117509001	-3.18573
117602001	-4.32152
117602501	-3.32247
117608501	3.32773
117638501	-3.21561
117650501	-3.6825
117730001	3.02182
117737001	-3.9189
117737501	-3.71916
117768001	-3.84031
117768501	-3.02333
117769001	-3.84734
117779001	-3.4989
117779501	-4.27092
117780001	-3.58258
117780501	-3.27086
117781001	-3.43117
117784001	-3.97834
117784501	-4.48515
117785001	-3.06733
117876501	3.32773
117891001	3.32524
117892001	3.36724
117957501	3.504
117958001	3.32524
117958501	3.93838
117996501	-3.21561
118011001	-3.12096
118012001	-5.03605
118012501	-5.07863
118013001	-5.01803
118013501	-3.09875
118014001	-3.09875
118056001	3.49338
118056501	3.68414
118057001	3.32524
118079001	-3.45936
118200001	-3.49653
118200501	-3.49653
118201001	-3.1343
118210001	-3.6679
118210501	-3.4989
118211001	-3.4989
118211501	-3.80905
118216501	-3.24443
118259001	3.10588
118259501	3.32773
118260001	3.54958
118299501	-3.34544
118300001	-6.84486
118300501	-6.46744
118301001	-7.16292
118301501	-4.59209
118302001	-3.89722
118302501	-3.89722
118327001	-3.18352
118327501	-3.18352
118328001	-3.18352
118328501	-3.18352
118329001	-3.58146
118737001	3.10588
118740501	-3.6679
118741001	-3.36951
118850001	-3.65312
118850501	-3.65312
118851001	-3.38457
118851501	-3.84031
118852001	-3.06733
118864501	-3.21561
118865001	-4.1234
118900001	-3.06733
118900501	-3.12096
118901001	-3.45979
118923501	-3.38457
118928501	-3.88075
118929001	-4.95603
118929501	-3.65312
118940001	-3.02759
118988001	-3.13668
119033001	3.14793
119033501	3.14793
119083501	3.48273
119084001	3.07946
119084501	3.07946
119085501	3.73971
119146501	-3.02333
119168001	3.28063
119170001	3.17928
119202001	-3.21561
119202501	-4.59209
119203001	-3.2679
119359501	-3.55454
119360001	-4.77528
119430001	-3.02759
119528001	3.6857
119532001	3.34465
119535001	-3.08481
119535501	-4.4751
119542501	4.14324
119556501	3.504
119586501	-3.71916
119587001	-5.07863
119587501	-6.10053
119590501	3.02182
119621501	-3.81273
119624001	-3.85731
119640501	3.08113
119673001	-3.6461
119681501	-3.4366
119682001	-3.45936
119728001	4.35309
119728501	3.27894
119729001	3.22561
119734501	3.76145
119751501	-3.04949
119760501	-4.20371
119762001	-4.43232
119762501	-3.09875
119799501	-3.34792
119806001	3.32287
119825501	3.28063
119826001	3.32773
119867501	3.48273
120027501	-3.02759
120028001	-3.02759
120028501	-3.02759
120066001	-3.02759
120314501	3.74688
120315001	3.504
120315501	3.504
120317001	3.74688
120400501	3.22561
120415001	-4.04208
120415501	-3.73777
120416001	-3.38457
120419001	3.02182
120419501	3.67378
120420001	3.07054
120420501	3.5406
120422001	3.55647
120491001	4.24972
120492001	3.73971
120492501	3.58462
120495501	3.13763
120499001	-3.84994
120499501	-3.24166
120511501	3.10588
120512001	3.10588
120513501	3.77143
120518001	6.21176
120518501	5.98992
120519001	4.88067
120519501	3.88945
120550501	-3.06495
120551001	-3.05087
120552501	-3.66384
120553001	-3.82084
120553501	-3.46964
120560001	3.47561
120560501	3.41118
120561001	3.84401
120572001	-4.76322
120572501	-3.84031
120573001	-3.73777
120579001	-3.58146
120588001	-3.19338
120622001	-4.14214
120622501	-3.62893
120623001	-3.54283
120700501	3.36724
120710501	-3.55454
120711001	-3.6679
120721501	3.32773
120730501	-3.18668
120762501	3.86555
120763001	3.504
120763501	3.86555
120764001	3.14793
120764501	3.36724
120765001	4.21513
120765501	3.10588
122510501	3.6857
122527001	3.36724
122527501	3.55647
122637501	3.48922
122649501	-3.12096
122650001	-5.34259
122650501	-4.59751
122651001	-3.65312
122842001	-3.27086
122950001	3.15391
122951001	4.50483
122951501	3.88945
122952001	3.88945
122952501	3.48273
123049501	3.14793
123050001	3.32524
123109001	3.02182
123115501	3.02182
123116001	4.04818
123116501	3.83869
123124501	3.07054
123125501	3.67378
123126001	3.8405
123126501	4.78946
123127001	6.21176
123133501	-3.08481
123134001	-3.79954
123134501	-3.11588
123185501	-3.29962
123217001	-3.84031
123217501	-3.96617
123218001	-3.18668
123223001	3.77143
123223501	3.77143
123281501	3.22561
123282001	3.22561
123352501	-3.43366
123353001	-3.69733
123353501	-3.91996
123354501	-3.56476
123355001	-3.84305
123355501	-3.45015
123356001	-3.43415
123357001	-4.4751
123357501	-5.39078
123358001	-4.40516
123393001	-3.6461
123393501	-3.93026
123394001	-5.18844
123394501	-4.90902
123395001	-4.27626
123395501	-3.81641
123667501	-3.12096
123786001	-3.55454
123786501	-3.55454
123787001	-3.02759
123818501	3.32524
123819001	4.04818
123819501	4.04818
123820001	4.23194
123820501	3.49338
123943001	3.07946
124061001	-3.06733
124061501	-3.65312
124062001	-3.27086
124062501	-3.27086
124071501	-3.34544
124072501	-3.34544
124073001	-3.99447
124073501	-3.34544
124084001	-3.2679
124084501	-4.32473
124085001	-3.02759
124086001	-3.1343
124086501	-3.49653
124194001	-3.4989
124196001	-4.59209
124196501	-3.80905
124209001	3.54958
124209501	3.54958
124214501	-3.55454
124215001	-4.22874
124215501	-3.86147
124222001	-3.1343
124222501	-3.1343
124223001	-3.9794
124223501	-3.9794
124249501	-3.27086
124294001	4.43697
124348001	-3.31773
124348501	-6.8567
124349001	-7.40464
124349501	-5.70225
124350001	-3.62081
124350501	-3.24443
124351001	-3.44335
124391501	3.11318
124392001	3.30938
124392501	3.01178
124393001	3.00562
124405001	3.32524
124409001	-3.06733
124421001	4.08847
124421501	4.24902
124422001	4.45847
124422501	3.9732
124443501	3.69642
124455001	-3.27086
124455501	-3.12096
124493501	4.23194
124494001	4.00858
124494501	3.18241
124501501	-3.43117
124598501	-3.4989
124646501	3.55647
124647001	3.36724
124647501	3.48273
124653501	-3.02759
124654001	-3.19338
124654501	-5.65345
124655001	-4.24319
124655501	-4.59209
124692001	3.14793
124862501	4.43697
124863001	3.99328
124863501	3.99328
124873501	3.77143
124874001	3.99328
124932001	-3.06733
125097501	3.15391
125098001	4.51874
125098501	3.17928
125119501	-3.4989
125120501	-3.02759
125191501	3.32287
125229501	-4.13326
125266001	-4.11644
125267501	-3.13668
125268001	-3.36501
125268501	-3.79954
125269001	-4.23592
125269501	-3.07366
125279501	3.99328
125403501	-3.02759
125422501	-3.18352
125423001	-4.37734
125423501	-3.86147
125424001	-3.21561
125463001	3.07946
125513001	-3.36951
125664001	4.21513
125778501	3.28337
125779001	6.53739
125779501	5.90883
125780001	4.33718
125780501	3.62974
125781001	3.90069
125869501	3.66534
125870001	4.01334
125870501	4.18923
125871001	4.18923
125872001	3.22561
126006001	-3.7237
126155501	3.77143
126156001	4.21513
126156501	3.99328
126157001	3.54958
126157501	3.07946
126158001	3.48273
126158501	3.07946
126278001	-3.74214
126278501	-3.27225
126302501	-4.20371
126363001	-3.02333
126366501	3.55647
126456001	3.01311
126457001	3.83716
126457501	3.65025
126624501	3.32773
126625001	3.10588
126666501	3.07946
126714001	3.22561
126885501	3.40553
126886001	4.44754
126886501	4.14324
126887001	4.56359
126887501	4.1135
126888001	3.8996
126916501	3.48922
126917001	3.48766
126918001	4.5194
126923501	3.27495
126924001	3.55024
126924501	3.5406
126982501	-3.84031
126983001	-3.66558
126984501	-3.06733
127005501	3.88945
127006001	3.36724
127023001	-3.55454
127023501	-4.24319
127084501	-5.17322
127085001	-5.57116
127085501	-5.17322
127086001	-4.77528
127228001	3.14793
127412001	3.32773
127459001	-3.86147
127534001	4.21513
127589501	3.10588
127590001	3.32773
127590501	4.43697
127591001	3.6857
127594501	-3.80905
127623501	3.28063
127704001	-3.825
127704501	-3.07198
127705501	-3.43162
127706501	-3.63796
127749001	4.41678
127749501	4.69317
127750001	5.45036
127750501	3.89621
127751001	3.12073
127840001	-3.48379
127881501	-3.02333
127882001	-3.87608
127899001	3.17928
127939501	-3.66816
127941001	-4.30773
127970501	-3.38457
127971001	-3.27086
128007501	3.32524
128012501	-3.39536
128013501	-3.97834
128065001	3.68414
128065501	3.8405
128066001	3.70037
128076501	-3.44037
128104001	3.14793
128345501	3.07946
128393501	-3.25452
128394001	-3.26232
128394501	-3.29962
128402501	5.08475
128403001	4.90098
128403501	7.86105
128404001	7.52615
128404501	5.6173
128405001	3.94999
128410501	-3.84994
128411001	-5.90166
128411501	-3.4058
128412001	-3.42088
128424001	-5.6289
128424501	-4.18306
128425001	-4.79161
128425501	-5.78433
128426001	-5.9487
128432001	-4.57726
128432501	-4.76618
128433001	-4.69241
128433501	-4.85045
128434001	-5.40702
128458501	-4.06256
128459001	-3.04949
128465501	-3.05379
128537501	-3.34544
128627001	-3.24443
128709001	3.28063
128710501	3.34465
128788001	-3.29962
128791501	-3.5294
128792001	-4.59519
128792501	-4.57185
128793001	-4.18946
128793501	-3.83117
128805501	-3.80816
128806001	-3.17468
128806501	-3.04122
128807001	-3.02806
128812001	3.62086
128881501	3.36724
128932501	3.07054
129005001	3.32524
129053501	4.52029
129054001	5.57275
129054501	5.71327
129055001	5.57275
129055501	5.53981
129056001	3.38232
129081501	3.88945
129082001	3.70037
129082501	3.43101
129083501	3.33954
129084001	3.33954
129145501	3.12848
129158501	3.14793
129169001	3.55647
129169501	3.74688
129171001	3.19299
129230501	-3.36951
129312001	3.07054
129324501	3.17726
129356501	3.15391
129452001	-3.32247
129452501	-5.65305
129453001	-3.92627
129454501	-3.2679
129477501	3.77143
129482001	-3.18352
129482501	-3.18352
129483001	-3.18352
129484001	-3.86147
129484501	-3.86147
129485001	-3.86147
129506001	3.07946
129596001	3.14793
129598001	-3.63355
129598501	-3.36501
129599001	-3.63355
129599501	-4.30773
129600001	-5.35108
129603001	-3.13668
129648501	-3.24701
129657001	-3.38175
129700001	3.20864
129700501	3.13834
129701001	4.1105
129701501	3.3064
129742001	-3.92627
129761501	-3.6825
129763001	-3.82084
129798001	-3.31773
129810501	-4.94722
129811001	-4.11644
129811501	-3.38457
129812001	-3.38457
129838001	-3.55173
129893501	-3.02759
130034501	3.11574
130035001	3.0994
130035501	3.18754
130036001	4.73929
130036501	4.90845
130037001	5.97913
130037501	4.79429
130118501	-3.86147
130137501	-5.07863
130138001	-4.276
130138501	-4.20062
130207501	3.10588
130208001	3.54958
130265001	-3.47343
130342501	4.02412
130343001	3.02182
130351001	-3.78132
130351501	-3.88195
130352001	-3.80816
130353001	-3.43056
130369501	-3.75857
130370001	-3.95169
130372001	-3.4366
130386001	6.65546
130386501	5.54622
130394501	-3.85255
130474501	-3.47343
130475001	-3.78054
130475501	-3.92627
130476001	-3.65312
130477501	-4.1234
130561001	-3.21561
130562001	-3.19338
130563001	-3.18668
130583501	3.10588
130605501	-3.79954
130671001	3.32773
130808001	-4.2211
130809001	-3.43366
130809501	-3.06083
130811001	3.93838
130811501	4.09392
130851001	-4.12274
130851501	-5.223
130852001	-5.5856
130852501	-6.26478
130853001	-4.8854
130853501	-3.39536
130854001	-3.19183
130866001	-3.02759
130891501	3.36724
130892001	4.90995
130892501	4.71395
130893001	4.32437
130893501	3.36724
130898501	3.07946
130968001	-3.71916
130979001	3.26234
130979501	3.33535
130980001	4.40606
130980501	3.33535
130994001	-3.6679
131069501	-3.94245
131070001	-4.57041
131073001	5.32437
131080501	5.54152
131081001	6.65546
131081501	5.10669
131106001	3.32773
131106501	3.54958
131107001	3.54958
131287501	-3.02759
131288001	-3.02759
131335501	-3.05841
131374001	-3.21561
131386001	3.36724
131398501	3.13834
131399001	3.73674
131399501	3.52954
131400001	3.88079
131400501	3.73674
131401001	3.97036
131476001	4.02412
131476501	3.55024
131504001	-4.13326
131504501	-3.45979
131505001	-3.38457
131505501	-4.48515
131506001	-3.19183
131506501	-3.47343
131599001	-3.36951
131628501	3.18241
131664501	3.49338
131665001	4.36629
131665501	5.16579
131666001	7.00975
131666501	7.00975
131667001	7.09916
131667501	4.91803
131668001	5.12541
131668501	5.33324
131684501	4.52029
131685501	3.33954
131686001	3.12073
131686501	3.94082
131687001	3.19299
131764001	3.18241
131805501	-3.22781
131823001	4.04818
131823501	5.16579
131824001	4.35309
131883001	-5.16185
131883501	-5.31102
131897001	-4.57041
131899501	-4.56787
131900001	-4.20406
131961001	-3.92627
131962001	-4.13326
131963001	-3.2679
132037001	-3.21561
132050001	-4.13326
132084501	-3.88075
132085001	-4.29509
132085501	-3.43415
132086501	-3.07865
132105001	3.17928
132173001	-4.89154
132173501	-3.65312
132174001	-3.32247
132174501	-3.32247
132193001	3.15692
132273501	-5.34259
132274001	-4.23712
132316001	-4.13326
132316501	-4.59751
132317001	-4.89172
132317501	-3.78054
132318001	-3.47343
132347501	-3.73777
132348001	-3.66558
132348501	-4.43024
132375501	3.32773
132406001	-3.2679
132406501	-3.45979
132407001	-5.20685
132407501	-4.30693
132408001	-3.32247
132408501	-3.19183
132438501	-4.46799
132439001	-4.79729
132439501	-5.10969
132440001	-5.56733
132440501	-4.87851
132441001	-5.31594
132441501	-4.9432
132449501	3.04807
132450001	3.33954
132450501	4.14324
132451001	3.04963
132451501	3.14026
132465001	3.32524
132465501	3.15391
132466001	3.32287
132466501	3.5406
132467001	4.34853
132467501	3.83869
132468001	3.18241
132477501	-3.03648
132478001	-3.13339
132478501	-3.37296
132479001	-4.21457
132479501	-3.15208
132574501	6.35456
132575001	3.35918
132577001	3.02779
132607001	-3.55589
132640501	-3.11053
132641001	-3.30383
132642001	-4.1555
132642501	-4.03417
132645001	-3.24386
132676001	-3.26772
132678001	-4.11808
132678501	-3.87608
132701001	3.55647
132701501	3.17928
132706001	-3.2679
132721001	3.48273
132721501	3.93838
132722001	3.86555
132722501	3.504
132762001	-3.08481
132787501	-3.06733
132788001	-3.22781
132788501	-5.1271
132789001	-5.05906
132789501	-5.65305
132790001	-3.84031
132901001	3.504
132901501	3.86555
132912501	-3.0784
132913001	-3.99447
132916501	3.504
132928501	3.36641
132929001	3.01193
132953501	-3.66816
132954001	-4.04873
132954501	-3.86553
132955001	-4.34127
132955501	-4.09699
132986001	-3.43117
133005001	3.32287
133050001	-3.88195
133050501	-3.08624
133058001	-3.13668
133058501	-3.36501
133063001	-3.02333
133079001	3.28063
133244501	3.70037
133265501	-4.30773
133266001	-5.49316
133266501	-8.69632
133267001	-7.23027
133267501	-4.43541
133268001	-3.04949
133268501	-3.6461
133378001	-3.08481
133380501	-3.02333
133414001	-3.89722
133414501	-3.9794
133430001	4.71116
133430501	3.93838
133431001	4.1309
133582501	3.10588
133645001	-3.07366
133645501	-3.36501
133647001	-3.27086
133647501	-3.97834
133658501	3.89621
133659001	3.48766
133705501	4.29906
133706001	4.21513
133706501	3.77143
133707001	4.21513
133811001	3.28063
133824501	-3.1343
133956001	-3.20325
133956501	-3.63264
133957001	-3.66801
133957501	-3.22892
133958001	-3.52337
133958501	-3.30907
133974501	-3.66816
133975001	-4.8854
133975501	-5.76635
133976001	-4.8854
133976501	-5.86482
134021501	-3.02806
134029001	-3.93719
134045001	-3.87608
134045501	-3.19183
134113001	-3.66816
134113501	-4.14214
134114001	-4.16951
134114501	-3.44335
134115001	-4.06256
134115501	-3.27225
134179001	-3.6461
134179501	-4.45569
134180001	-3.05074
134205001	-4.12274
134224001	3.504
134246001	3.77143
134264501	-6.32132
134265001	-6.32132
134265501	-5.27203
134266001	-3.59788
134266501	-3.36501
134267001	-4.12274
134315001	3.28063
134315501	3.86555
134316501	4.02412
134317001	4.05407
134317501	3.94082
134318001	3.78836
134318501	3.05946
134324501	-3.27225
134492501	3.32287
134504001	3.88945
134504501	3.99328
134513001	4.29906
134513501	3.68414
134858501	3.99328
134921001	-3.1343
134933501	4.29906
134934001	4.09392
134941001	4.21513
134941501	3.77143
134942001	3.54958
134942501	4.21513
134943001	5.32437
134943501	3.88945
134944501	3.48273
134945001	3.48273
134945501	3.28063
134987501	5.12541
135009501	-3.52337
135010001	-3.65312
135035501	-4.65831
135084501	-3.12096
135085001	-3.78054
135085501	-5.1271
135086001	-6.39763
135086501	-5.18933
135087001	-4.57947
135087501	-5.41584
135088001	-4.76322
135088501	-3.36951
135108001	-4.32473
135129001	3.19299
135334001	-3.4989
135334501	-4.24319
135335001	-3.86147
135335501	-3.86147
135336001	-3.86147
135336501	-4.77528
135521001	-3.18452
135549001	-4.24319
135549501	-5.29746
135550001	-4.32473
135550501	-3.34544
135558501	-3.52337
135559001	-3.43117
135591001	3.32773
135616501	-4.44157
135617001	-3.96617
135718501	-3.65312
135719001	-4.02026
135835501	4.90995
135836001	3.34465
135870001	3.34465
135879501	3.86555
135880001	4.41678
135880501	3.49338
135883001	3.02182
135922001	3.15391
136013001	3.93838
136013501	5.10252
136014001	4.88067
136014501	3.99328
136106001	-4.51986
136106501	-3.07366
136172501	3.32524
136185501	-3.92627
136186001	-4.30773
136186501	-4.11644
136187001	-3.43117
136187501	-3.43117
136188001	-5.51843
136188501	-3.47343
136216001	-3.65312
136239501	-3.09875
136240001	-4.00042
136240501	-4.23592
136241001	-3.09875
136249001	3.07946
136258501	-3.4989
136259001	-3.18668
136311501	-3.19914
136312001	-4.79363
136312501	-6.605
136313001	-7.42719
136313501	-5.94926
136314001	-3.24386
136314501	-4.03583
136315001	-3.39536
136399001	3.86555
136483501	-3.06733
136838501	3.61736
136839001	3.62464
136839501	3.35522
136840001	3.3064
136840501	3.688
136841001	3.05946
136905001	-3.32247
136905501	-3.06733
136951001	-3.55173
136951501	-3.55173
137138001	-4.24319
137139001	-3.55454
137176001	3.32287
137187001	3.32524
137213001	-3.45041
137213501	-4.36896
137214001	-5.223
137214501	-3.36501
137308001	-3.78054
137308501	-3.06733
137446501	3.10298
137488501	3.58462
137505001	-3.45936
137505501	-6.50359
137506001	-7.75318
137506501	-6.105
137507001	-4.09699
137512001	3.9732
137559001	3.48766
137559501	3.33535
137649001	-3.08481
137711001	3.66534
137786501	-3.39536
137787001	-3.7237
137787501	-3.43117
137788001	-4.38961
137788501	-3.02333
137815501	-3.825
137844501	-3.05379
137845001	-4.16951
137845501	-3.74214
137869501	-3.4366
137974001	-3.05651
137986501	3.22561
138017001	3.85241
138041501	3.32287
138076001	3.5262
138195501	3.50847
138196001	3.02182
138198501	-3.6679
138199001	-4.24319
138199501	-3.89722
138249001	-3.43162
138249501	-5.58772
138288501	-3.29962
138289001	-3.05841
138290001	-3.09875
138313001	-3.29962
138324001	-3.12096
138431001	-3.02333
138481001	3.504
138500501	4.1309
138501001	3.17928
138527001	3.90506
138527501	4.64688
138561501	-4.4002
138563001	-3.66558
138607001	3.78836
138607501	3.05946
138635501	-5.65908
138636001	-4.11808
138636501	-3.45936
138678501	-3.66558
138757001	3.40553
138843501	-3.89095
138844001	-3.90997
138844501	-4.23476
138845001	-3.06422
138845501	-3.63693
138846001	-5.11768
138846501	-4.42637
138898501	-3.73777
138953501	3.12073
138954001	3.27894
138968501	-3.0784
139008501	-3.33935
139009001	-3.7237
139009501	-3.84734
139040001	-3.13668
139041501	-3.26232
139063501	-4.24319
139064001	-3.21561
139135001	3.19309
139135501	4.1135
139136501	3.28337
139142501	-3.63151
139143001	-4.16951
139144501	-3.27086
139153001	-3.07198
139160501	4.29906
139228001	-4.1234
139228501	-4.27092
139229001	-4.73096
139229501	-4.30693
139230001	-3.58258
139294001	-3.06733
139294501	-3.73777
139312501	-3.86147
139413001	-3.02759
139435501	-3.02333
139536501	-3.2679
139537001	-4.1234
139537501	-5.29746
139553501	3.77143
139743001	-4.6737
139743501	-4.09699
139744001	-3.62081
139744501	-4.57426
139745001	-5.8237
139745501	-4.95624
139747501	-3.30771
139792001	-4.01156
139825001	-3.45979
139825501	-5.18933
139826001	-6.82472
139826501	-7.77636
139827001	-5.52518
139827501	-4.20371
139837001	-3.18668
139837501	-4.13326
139838001	-4.73096
139917001	-3.84031
139917501	-4.73096
139918001	-4.89154
139918501	-5.67614
139919001	-4.89154
139919501	-3.65312
139922501	-3.11588
139923001	-4.00042
139923501	-4.4002
139924001	-3.43415
139963001	-3.27086
139965001	-4.65831
139965501	-4.32473
140013501	-3.24166
140014501	-4.24466
140021501	-4.12274
140022001	-4.16951
140022501	-3.05074
140023001	-3.05087
140130001	-3.12096
140130501	-3.38457
140166501	3.07054
140207001	3.02182
140219001	-3.73777
140219501	-5.96633
140220001	-4.73096
140220501	-3.84031
140221001	-5.84632
140221501	-5.34259
140222001	-4.20371
140232501	-3.21561
140233001	-3.80905
140233501	-3.33935
140266501	-3.12098
140267001	-4.18306
140267501	-3.43074
140316001	-3.19338
140356001	4.43697
140356501	3.99328
140357001	3.54958
140357501	3.54958
140384001	-4.11644
140384501	-4.38961
140385001	-3.78054
140484001	-4.12274
140485001	-3.45936
140485501	-5.06958
140486001	-5.91285
140486501	-6.31769
140487001	-4.23592
140546001	3.35068
140556501	-3.16175
140575501	-3.08481
140611501	-4.01156
140615001	3.94234
140659501	3.32773
140668001	-4.3733
140681001	3.55647
140808001	-3.06733
140808501	-3.45979
140809001	-4.43024
140809501	-4.13326
140817001	-3.36951
140828001	-3.47041
140828501	-3.24443
140829001	-3.04949
140829501	-5.26693
140830001	-4.09699
140871001	3.28063
141016001	3.78836
141016501	4.21323
141017001	5.19286
141017501	3.33535
141018001	4.29477
141040001	3.76145
141056001	-3.18398
141064501	4.50483
141065501	3.49338
141074001	-3.08481
141120501	3.86555
141122001	3.55647
141122501	4.65882
141123001	3.88945
141123501	3.07946
141148501	3.32773
141251001	3.55647
141251501	3.36724
141260501	3.3064
141270001	-4.32152
141270501	-4.76726
141289501	-3.18646
141291501	-3.59976
141324501	3.27894
141325001	3.73971
141325501	3.05946
141327001	3.04807
141327501	4.05407
141401501	3.28063
141402001	3.48273
141408001	3.07946
141432001	-3.47726
141434001	-3.33935
141435001	-3.56731
141479501	3.77143
141547001	3.07946
141658001	3.48273
141658501	3.48273
141704001	-3.55173
141704501	-3.92627
141708001	3.02182
141772501	3.34465
141773001	3.83869
141787501	3.19299
141796501	3.34465
141897501	-3.79954
141898001	-3.54113
141898501	-3.56731
141899001	-3.59788
141911001	-3.38457
141951001	4.71116
141951501	4.43697
141952001	4.21513
141952501	3.54958
141953001	3.32773
142025001	-3.29962
142025501	-4.03583
142090501	3.10588
142093001	3.10588
142097501	3.99328
142098001	3.54958
142098501	3.77143
142099001	3.77143
142267001	3.54958
142267501	3.77143
142268001	3.07946
142365501	3.32773
142380501	-3.0784
142381001	-3.4989
142381501	-4.59209
142508501	-3.02759
142509001	-3.02759
142509501	-3.02759
142510001	-3.02759
142510501	-4.22874
142632001	-3.1343
142829001	-3.34544
142830001	-3.21561
142866501	-5.08806
142867001	-4.02026
142913501	-3.52337
142914001	-6.99694
142914501	-6.55622
142915001	-6.85019
142915501	-7.59668
142916001	-6.85019
142916501	-8.31346
142917001	-3.4989
142935001	-3.18352
142935501	-3.18352
142936001	-3.18352
144536501	-3.55454
144537001	-3.89722
144537501	-3.34544
144538001	-4.32473
144538501	-4.99492
144539001	-3.2679
144640001	-5.07863
144640501	-5.41098
144641001	-6.04245
144641501	-3.44037
144665001	-3.4989
144665501	-3.4989
144689001	-3.43117
144693001	3.02182
144736001	-4.85045
144736501	-8.73616
144737001	-7.44528
144737501	-5.49316
144738001	-5.76635
144738501	-4.43232
144739001	-5.03605
144761501	3.07946
144765001	3.07946
144765501	3.99328
147251001	-3.36501
147258501	-3.43117
147259001	-3.39536
147259501	-3.97834
147260001	-3.7237
147277001	-3.63693
147277501	-3.77285
147280001	-3.64989
147303501	-3.0784
147401001	-3.02333
147410501	3.63729
147455501	3.27894
147528001	3.69642
147621501	3.32773
147622001	3.54958
147622501	3.77143
147623001	3.10588
147685501	-3.99447
147690501	3.12848
147699501	-3.6994
147700501	-3.05087
147776001	-3.16175
147793501	3.17928
147794001	3.14793
147794501	3.36724
147795001	3.6857
147799501	-3.45979
147804501	-3.04949
147821001	3.3064
147824501	-3.45605
147991001	3.18241
148011001	-3.89722
148038001	-3.55173
148038501	-3.27086
148220001	-3.19338
148245501	3.28063
148252001	-3.2679
148345501	-3.06733
148357501	3.28063
148536001	6.10024
148536501	4.02412
148570501	-3.44335
148571001	-3.05087
148716501	5.41701
148717001	4.1135
148741001	3.55024
148741501	3.58462
148742501	3.18241
148743001	3.68414
148752001	-3.08599
148754001	-3.05841
148780001	-4.00184
148804001	-3.22781
148804501	-3.39536
148853001	-4.32473
148853501	-3.6679
148854501	-3.6679
148913501	3.18921
148914001	3.04956
148929501	-3.23464
148930001	-3.16229
148931001	-3.80177
148970001	3.76052
148970501	3.19661
148971001	3.19661
149082001	-3.99447
149100001	3.27495
149102501	-3.24862
149103501	-7.06689
149104001	-4.44035
149104501	-3.43366
149124501	3.32287
149125001	5.04209
149126001	3.04963
149126501	3.13763
149164501	-3.30771
149165001	-3.16321
149177001	3.14793
149179001	3.02182
149179501	3.09168
149279501	3.50847
149280501	3.5406
149281001	4.34853
149281501	4.01334
149282001	3.83869
149282501	4.71395
149284501	3.32524
149296001	3.27894
149296501	3.70037
149297001	3.70037
149297501	3.12848
149321001	3.688
149321501	3.61736
149367001	3.83869
149383501	3.11318
149384001	4.15607
149407501	-3.43056
149409001	-3.43798
149409501	-4.00042
149435001	-3.65312
149498501	3.48273
149499001	3.48273
149522001	3.10588
149575501	-3.12096
149614501	4.11377
149615001	3.40277
149649501	3.28063
149650001	4.65882
149677501	-3.19183
149722001	3.34465
149722501	3.07054
149800501	3.34465
149856501	-3.6561
149857001	-3.04949
149866501	3.19661
149867001	3.61736
149972501	4.18798
149973001	3.67378
149973501	5.08519
149974001	4.02412
149996501	-3.2679
150011501	-3.2679
150014001	-3.58258
150015001	-3.45979
150015501	-3.84031
150016001	-3.80905
150106501	-3.02759
150158001	3.32773
150179501	-3.19338
150216501	3.10588
150264001	3.48273
150286001	3.14793
150325501	-3.0784
150326001	-3.45979
150357501	3.10588
150434501	3.07054
150484501	3.32524
150502501	-4.03126
150503001	-3.69258
150503501	-3.55589
150514001	-3.63986
150514501	-4.4149
150515001	-3.55302
150602001	3.07946
150618001	-3.08481
150727001	-3.4989
150785001	-3.76876
150785501	-3.88075
150786001	-3.6461
150786501	-3.85255
150987001	3.32773
150987501	3.32773
150988001	3.32773
151014001	-3.26145
151048501	-3.2679
151075501	-3.0784
151108001	3.49338
151133001	-3.02759
151133501	-3.02759
151134001	-3.2679
151134501	-3.12096
151135001	-3.73777
151163001	3.28063
151203001	-3.19338
151293501	3.10588
151354001	3.47561
151354501	3.26234
151355001	3.94082
151355501	3.05946
151400001	-3.07219
151438501	3.28063
151477501	-3.31717
151478001	-3.26772
151478501	-3.81125
151479001	-3.06083
151492501	3.33535
151511001	-3.09875
151574501	-3.06083
151610001	-3.26232
151610501	-3.07366
151611001	-3.6994
151611501	-4.65182
151612001	-3.80916
151612501	-4.21183
151647001	4.1842
151647501	6.60792
151648001	6.98954
151648501	5.22081
151649001	7.68895
151649501	6.53531
151650001	5.86229
151650501	5.53981
151685501	-4.11808
151712501	-3.70671
151713001	-3.57617
151715001	-3.06039
151723501	-3.43866
151724001	-3.55589
151837501	-3.45664
151838001	-4.08388
151859501	-5.65908
151860001	-3.6561
151869501	3.00715
151887501	-3.29962
151889501	-3.48379
151890001	-4.03583
151890501	-4.00042
151897501	-3.13668
151911501	-3.92627
151912001	-4.73096
152044001	3.32773
152179001	3.32773
152223001	3.32773
152223501	3.54958
152367001	3.54958
152495501	-3.21561
152541001	-3.2679
152541501	-3.55173
152581501	-3.31773
152582001	-3.08481
152623501	3.77143
152633001	-3.34544
152633501	-4.32473
152634001	-4.24319
152635001	-3.19183
152635501	-3.16175
152651501	-3.02759
152769501	4.43697
152770001	4.65882
152770501	3.10588
152779501	-4.85045
152780501	-3.32247
152781001	-4.30773
152839501	-3.32704
152840501	-3.6461
152841001	-4.14214
152841501	-3.9189
152842001	-5.11255
152845501	3.38232
152924001	-3.36951
152924501	-3.4989
152925001	-3.36951
153029001	-3.65312
153029501	-3.92627
153030001	-5.08806
153030501	-4.76322
153031001	-7.06495
153031501	-6.73233
153032001	-4.1234
153039001	-3.18352
153039501	-4.59803
153040001	-4.59803
153324501	-3.22781
153325001	-3.27086
153325501	-3.27086
153340001	-3.96947
153340501	-3.48379
153341001	-3.05841
153384501	3.76253
153385001	3.76307
153385501	3.2723
153386001	3.26469
153386501	3.08527
153387001	3.83603
153387501	3.40277
153419501	-3.02759
153438501	-3.06601
153439001	-3.07198
153440501	-4.21183
153586501	3.02182
153587001	3.49338
153607001	-4.02026
153607501	-3.65312
153620501	-3.06733
153645001	3.32773
153652001	3.77143
153652501	3.77143
153657501	-3.21561
153692501	3.28063
153719501	-3.1343
153774501	-5.223
153822001	-4.30773
153822501	-3.97834
153847501	-3.55454
153948001	3.32773
153991501	-3.34544
154046001	3.32773
154047001	3.48273
154047501	3.48273
154048001	3.48273
154198001	-3.38457
154198501	-3.84734
154208001	-3.84031
154208501	-3.55173
154227501	-3.78054
154228001	-3.81452
154228501	-3.85731
154229001	-3.55364
154258001	-3.87608
154258501	-4.57726
154259501	-3.67514
154260001	-4.4998
154260501	-5.69004
154261001	-5.18933
154279501	3.55647
154280001	3.55647
154281501	4.01334
154282001	4.01334
154298501	3.88945
154301501	-3.45979
154302001	-4.43024
154302501	-5.18933
154303001	-5.18933
154303501	-3.55173
154336001	3.63092
154336501	3.2802
154337501	4.14332
154390001	-4.55652
154390501	-3.19855
154391001	-4.21457
154407501	3.09168
154416001	-3.54527
154483501	-3.63355
154484001	-4.17594
154484501	-3.28458
154514501	-3.11588
154516001	-3.31773
154541501	-3.08481
154625001	3.0644
154625501	3.63092
154626001	3.45737
154868001	4.81472
154868501	3.78836
154871501	-3.6679
154872001	-3.21561
154889001	3.22561
154889501	3.07054
154921001	4.78946
154942501	3.05946
155017501	3.6857
155068501	3.00762
155160501	-3.43366
155162501	-3.36951
155180001	3.76052
155239001	-3.47343
155239501	-3.43117
155240001	-4.6737
155240501	-5.46553
155249501	3.36724
155250001	3.17928
155261501	3.14793
155310001	-3.0784
155361501	-3.12096
155369001	3.41484
155402001	4.34853
155425501	-5.17322
155426001	-4.59803
155426501	-3.55454
155427001	-3.02759
155496001	5.16579
155496501	3.67378
155497001	3.02182
155554501	-3.59788
155555001	-3.9189
155555501	-3.24052
155556501	-3.48537
155557001	-3.10241
155567001	3.50847
155596001	-3.80905
155596501	-3.19338
variableStep chrom=chr5 span=2000	
3532501	-3.18352
3548001	3.10588
3664001	-3.49653
3664501	-3.49653
3665001	-3.49653
3714001	-3.49653
3714501	-3.49653
3845501	-3.34544
3846001	-3.34544
3846501	-3.34544
3848001	-3.21561
3848501	-3.21561
4005501	3.36724
4486501	-3.45979
4488501	-3.86147
4560001	-3.1343
4703501	-3.9794
4704001	-3.9794
4704501	-3.58146
4705001	-3.58146
4706501	-3.1343
4740501	-4.77528
4741001	-4.24319
4741501	-4.24319
4742001	-3.6679
4742501	-3.19338
4758501	3.35068
4759001	3.70242
4759501	4.17794
4760001	5.76807
4760501	3.77143
4835001	-3.21561
4936001	-3.4989
4938001	-3.58146
4938501	-3.18352
5094001	4.21513
5140001	3.07946
5140501	3.77143
5141001	3.77143
5141501	3.99328
5142001	3.32773
5285001	3.28063
5285501	3.99328
5376501	-3.34544
5440501	-3.02759
5441001	-3.6679
5441501	-4.24319
5442001	-4.9691
5442501	-4.77528
5473501	-3.58146
5474001	-3.58146
5504501	-3.2679
5714001	-3.58146
5714501	-3.18352
5756501	3.07946
6103001	-3.49653
6103501	-3.49653
6104001	-4.77528
6168501	-3.58146
6169001	-3.58146
6169501	-3.58146
7523501	-3.21561
7929001	-3.18352
7929501	-3.18352
7930001	-3.18352
8139001	3.32773
8139501	3.32773
8140001	3.77143
8140501	3.77143
8161001	-3.02333
8224001	-3.4989
8224501	-3.34544
8225501	-3.18668
8300501	-4.9691
8301001	-3.86147
8369001	-3.47041
8369501	-3.65312
8370001	-3.19338
8680501	-3.34544
8681001	-3.55454
8681501	-4.22874
8682001	-5.17322
8682501	-4.77528
8683001	-3.58146
8849001	-3.18352
8849501	-3.18352
8850001	-3.18352
8850501	-3.18352
8851001	-4.37734
8851501	-3.58146
9387001	-4.22874
9387501	-3.34544
9479501	-3.86147
9554001	-3.02759
9575501	-3.34544
9619501	-3.1343
9620001	-3.1343
9732501	-3.1343
13615001	-3.58146
13615501	-3.58146
13616001	-3.9794
13616501	-3.21561
14061001	3.10588
14214501	-3.86147
14215001	-4.22874
14215501	-4.22874
14216001	-3.89722
14216501	-3.89722
14217001	-3.19338
14391001	-3.19338
14533501	-3.21561
14534001	-3.89722
14534501	-3.36951
14535001	-3.36951
14535501	-3.36951
14536001	-4.1234
14536501	-3.4989
15320501	-3.58146
15321001	-3.58146
15321501	-3.49653
15322001	-3.49653
15322501	-3.49653
15457001	3.07946
15457501	3.77143
15458001	3.77143
15458501	3.32773
15459001	3.10588
15510501	-3.12096
15562501	3.10588
15638501	-4.59803
15639001	-4.32473
15946001	-3.86147
15946501	-3.1343
15947001	-3.49653
16060501	-3.05651
16061001	-4.69241
16640001	-3.1343
16640501	-3.1343
16641001	-3.18352
16641501	-3.9794
17670001	-3.49653
17670501	-4.37734
17742501	-3.21561
17820501	3.17928
17844501	-3.06733
17958001	-3.18352
17958501	-3.21561
18546001	-3.58146
18546501	-3.58146
18547001	-3.58146
18547501	-3.58146
18548001	-3.58146
19062001	-3.19338
19167001	-3.9794
19167501	-3.58146
19251001	-3.62893
19252001	-3.05463
19253001	-3.12098
19377001	-3.36951
19379501	-3.21561
19434501	3.77143
19435001	3.28063
19435501	3.07946
19473001	3.10588
19473501	3.32773
19474001	3.32773
19575501	3.54958
19576001	3.10588
19586501	3.36724
19716501	3.32773
19717001	3.32773
19748501	3.32524
19778001	3.48273
19778501	3.32773
19785001	-3.99447
19904001	-3.1343
19905001	-3.02759
19905501	-3.02759
19906001	-3.02759
19906501	-3.02759
19932501	-3.1343
19933001	-3.1343
19956001	-3.27086
19957001	-3.22781
19984501	3.07946
20029001	-3.26232
20052501	-3.06733
20063001	3.14793
20080001	-3.16175
20080501	-4.3733
20081001	-3.25452
20081501	-4.53989
20082001	-3.86553
20082501	-4.34127
20120001	-3.96947
20120501	-4.82283
20121001	-4.00042
20121501	-4.57041
20122001	-3.36501
20139001	-3.32247
20139501	-3.19183
20140001	-3.19183
20141501	-5.30941
20142001	-3.43366
20159001	3.28628
20164501	-4.02026
20174001	-3.06495
20174501	-3.24443
20175001	-3.74214
20175501	-4.07635
20176001	-3.31773
20255501	3.17928
20349001	-3.34544
20382001	3.15391
20382501	3.18241
20383001	3.02182
20554001	3.10588
20928001	-3.19338
21008501	3.32773
21048501	3.07946
21069001	3.32773
21082001	3.14793
21109001	-3.2679
21112001	-4.59751
21235501	-3.38457
21236001	-3.38457
21296001	3.19661
21296501	4.02412
21297001	4.54447
21297501	4.01334
21298001	3.15391
21298501	3.55647
21369501	-3.21561
21402001	-3.80905
21402501	-3.34544
21423501	-3.36951
21425001	-4.1234
21444001	-3.0784
21445001	-3.18668
21503501	-3.1343
21504001	-4.37734
21512501	3.10588
21548501	3.10588
21793001	-3.80905
22056501	3.01913
22316501	-4.22874
22317001	-4.22874
22361001	3.32773
22504001	-3.86147
22504501	-3.9794
22505001	-3.9794
22505501	-3.9794
22506001	-4.77528
22506501	-3.86147
22507001	-3.36951
22609001	-3.18352
22670501	-3.55454
22671001	-3.02759
22732001	3.5406
22754501	3.77143
22909001	3.07054
22935501	3.33954
22957001	3.93838
22958001	4.04818
22958501	3.86555
22959001	4.04818
22959501	5.50226
22960001	4.32437
22967001	3.68414
23016001	3.38232
23069001	-3.07366
23069501	-3.08481
23088001	3.32524
23088501	3.14793
23089001	5.32437
23089501	5.32437
23090001	4.29906
23160501	3.17928
23296001	-3.02333
23353001	-3.06495
23416001	3.07946
23540501	-3.34544
23582001	-3.92347
23829501	4.21513
23830001	4.21513
23868501	-4.20371
23869001	-3.2679
23870501	-3.18668
23902001	3.73971
23906001	-3.6561
23906501	-3.05074
23907001	-3.43798
23962501	-3.09875
24031501	3.93838
24032501	4.32437
24075501	3.55647
24079001	-3.24178
24080001	-3.05087
24094501	3.10137
24096001	3.11574
24107501	-4.19079
24108001	-3.68833
24108501	-4.0749
24128501	-3.23794
24129001	-4.32297
24129501	-4.36855
24130001	-4.857
24130501	-5.31703
24131001	-6.62986
24180501	-3.36501
24185501	-3.80905
24187001	-4.76618
24187501	-4.85045
24188001	-4.48515
24188501	-3.7237
24200501	-3.28458
24213001	3.99328
24235001	-3.29962
24235501	-4.43541
24236001	-3.27225
24236501	-4.36896
24256501	-3.3373
24294001	-4.22874
24294501	-4.22874
24295001	-3.86147
24295501	-5.34173
24296001	-5.17322
24296501	-5.34173
24297001	-3.45979
24410501	-3.43056
24412001	-3.05419
24412501	-4.08558
24413001	-3.43991
24422001	3.02182
24587001	-3.05438
24588501	-3.19855
24589001	-3.83666
24609501	-3.26232
24619001	3.49338
24620001	3.99297
24620501	3.40553
24661001	-3.36951
24661501	-4.20371
24662001	-3.2679
24674001	-4.24319
24674501	-3.89722
24675501	-3.34544
24730501	4.8473
24760501	-5.23122
24761001	-3.16175
24762501	-3.11588
24763001	-3.36501
24765501	-3.43117
24767501	-3.19183
24780501	3.77143
24866501	-3.34544
24929001	-3.1343
24929501	-3.1343
24967501	3.10588
24971001	-3.02759
25202501	3.48273
25240501	3.49338
25269001	3.16399
25269501	3.76145
25364001	-3.34544
25364501	-4.59803
25365001	-4.24319
25365501	-4.24319
25374001	-3.2679
25410001	-3.58146
25410501	-3.58146
25411001	-3.58146
27328001	-3.49653
27328501	-4.22874
27329001	-4.22874
27329501	-3.86147
27474001	3.32773
27474501	4.65882
27475001	3.48273
27588501	-3.09783
27651501	-4.63436
27652001	-3.96947
27652501	-3.96947
27653001	-4.62758
27654001	-4.11644
27654501	-3.16175
27734001	-4.11644
27734501	-4.11644
27735001	-5.51843
27735501	-5.35108
27736001	-5.20685
27736501	-5.20685
27783001	3.14793
27784001	3.504
27784501	4.71395
27785001	4.50483
27853001	-3.86147
27853501	-3.55454
27854001	-3.55454
27854501	-3.55454
27940001	3.17928
27967501	3.32773
27968001	3.32773
27968501	3.54958
27969001	3.77143
27969501	3.07946
28025501	-3.45979
28026501	-3.45979
28041501	3.32287
28054001	3.48273
28054501	3.99328
28062001	-3.43117
28093001	-4.44157
28093501	-5.08806
28180001	3.10588
28180501	3.32773
28331501	3.32773
28332001	3.10588
28332501	3.10588
28377001	-3.49653
28388501	-3.38457
28399001	3.17285
28399501	3.91474
28400001	5.29179
28400501	6.69844
28401001	3.76145
28401501	3.54888
28425501	3.32773
28580001	-3.6679
28648501	3.28063
28649001	3.77143
28881001	-3.18352
28881501	-3.18352
29043501	-3.18352
29333001	-3.49653
29333501	-3.86147
29956501	-3.02759
29957001	-4.59803
29957501	-3.49653
29979501	-3.34544
30061501	3.10571
30452001	4.21513
30458001	-3.19338
30458501	-3.6679
30522001	-3.34544
30590501	-4.59803
30591001	-5.9691
30591501	-4.9691
30592001	-5.34173
30592501	-3.19338
30593001	-3.19338
30595501	3.504
30596001	4.86191
30596501	5.19286
30597001	5.6967
30597501	4.69803
30598001	4.37364
30598501	3.33954
30720501	3.28063
30721501	3.48273
30722501	3.55647
30762501	3.99297
30885001	-3.07366
30885501	-3.51879
30944501	-3.48379
30945001	-3.45936
30945501	-3.45041
30946001	-3.45041
30946501	-4.43541
30955001	-3.66816
30955501	-3.96947
30956001	-3.36501
31047001	3.36724
31061001	-3.18352
31082501	-3.19183
31084001	-3.54113
31146001	-3.02333
31146501	-3.7237
31147001	-3.47343
31147501	-3.16175
31155501	-3.25104
31283001	-7.47349
31283501	-5.01803
31284001	-4.00042
31284501	-4.20062
31285001	-3.6994
31337001	3.22561
31337501	4.00858
31338001	3.8405
31338501	3.38232
31399001	-3.58258
31434501	3.10588
31437501	-3.1343
31438001	-3.4989
31438501	-3.18668
31439001	-3.45979
31484001	3.04602
31484501	3.15391
31554501	3.48273
31555001	4.50483
31555501	4.71116
31556001	5.54152
31556501	4.51874
31557001	4.1309
31557501	4.51874
31558001	3.93838
31562501	3.6857
31563001	4.29906
31563501	3.93838
31564001	4.29906
31564501	3.28063
31571501	-3.65312
31595501	6.23383
31596001	3.46428
31795001	-3.22781
31870501	-3.80905
31871001	-3.38457
31872001	-5.86744
31872501	-4.37858
31873001	-4.37489
31873501	-4.18306
31893501	-3.29962
31894001	-3.39536
31914501	3.32287
31915001	4.69317
31915501	4.68685
31916001	3.58462
31916501	3.89621
31917001	4.05407
31938001	3.10588
31999501	-3.03648
32000001	-3.40527
32000501	-3.29136
32001001	-3.01861
32001501	-4.74144
32014501	-3.1343
32015001	-3.49653
32016001	-3.89722
32016501	-3.0784
32063001	-3.34544
32063501	-3.6679
32064001	-3.6679
32064501	-4.65831
32065001	-5.33427
32065501	-5.33427
32066001	-3.55454
32099001	3.34465
32160001	3.32773
32264001	-3.4989
32360001	-3.18668
32393501	-3.45979
32448001	-4.38961
32457501	3.10588
32482001	-5.57116
32482501	-5.17322
32483001	-4.22874
32483501	-3.21561
32500501	3.32524
32501001	4.41678
32626501	3.10588
32704001	-3.54113
32704501	-4.276
32705001	-3.56731
32706001	-3.54113
32706501	-3.76876
32776501	-3.0784
32777001	-3.02759
32780001	3.86555
32780501	3.86555
32813001	-3.18352
33083501	-3.15208
33084001	-3.85731
33084501	-4.05799
33085001	-3.72652
33085501	-3.54283
33086001	-5.13289
33086501	-3.08599
33155501	3.504
33345001	3.56902
33345501	3.61736
33352001	-4.86629
33352501	-4.18577
33353001	-5.69498
33353501	-5.11875
33354001	-6.17439
33354501	-4.7815
33367501	3.06298
33380501	3.15391
33381001	4.91803
33488501	-4.1234
33489001	-4.44157
33587001	3.10588
33588001	3.32287
33612001	-3.47041
33612501	-5.1935
33613001	-3.4449
33680501	3.3064
33681001	3.04807
33690001	3.504
33690501	3.68414
33738501	-3.0784
33805001	-3.34544
33806001	-3.96617
33806501	-3.66558
33807001	-3.36951
33853001	-3.18352
33881001	-3.39536
33907001	-3.1343
34002001	-3.05419
34085501	3.27894
34104501	3.66534
34105001	3.86555
34105501	5.701
34106001	3.15391
34269501	3.10588
34340001	-3.27519
34341501	-3.16824
34342501	-3.18646
34471001	-3.73777
34471501	-4.73096
34472001	-3.18668
34538501	-3.82084
34573001	-3.16321
34593501	3.48922
34594001	3.37378
34614501	-5.8237
34615001	-6.35056
34615501	-4.19079
34616001	-4.55578
34616501	-3.54283
34638501	-5.16021
34639001	-4.25927
34639501	-3.81906
34640001	-4.03688
34640501	-3.81906
34661001	-3.1343
34661501	-3.1343
34690501	3.07946
34695001	-3.43117
34695501	-4.4998
34696001	-4.94722
34696501	-4.43024
34756501	3.99328
34757001	4.21513
34757501	4.21513
34786501	3.34465
34787001	4.01334
34855501	3.31497
34856001	3.31497
34856501	3.28337
34857001	3.28337
34913501	4.09392
34951501	5.63423
34952001	3.86156
35044001	-4.24319
35044501	-5.29746
35045001	-5.65345
35045501	-5.65345
35046001	-6.46744
35046501	-5.9691
35047001	-4.77528
35175501	3.48273
35176001	3.99328
35176501	3.32773
35192501	3.32773
35324001	-4.17594
35324501	-3.79954
35325001	-4.07635
35325501	-3.94245
35326001	-4.14214
35326501	-3.48379
35327001	-4.99584
35371001	3.58462
35371501	4.17794
35372001	4.34853
35372501	3.8405
35385001	-3.07366
35385501	-3.08481
35386001	-3.09875
35386501	-3.36501
35387001	-4.12274
35387501	-3.16175
35425001	-3.47343
35425501	-3.02333
35454001	-3.02333
35471001	-3.24166
35541501	-3.19338
35549001	3.15391
35549501	5.12541
35550001	5.33324
35550501	4.51874
35551001	3.74688
35561501	-3.18352
35624001	3.04963
35654501	-3.43172
35655001	-3.27462
35666501	3.36724
35672001	-4.09699
35672501	-4.91014
35673001	-4.59842
35673501	-4.74939
35674001	-3.67973
35699501	3.32773
35806001	-3.9794
35859501	3.54958
35860001	3.10588
35861001	3.07946
35919001	-4.02684
35983001	-4.24319
35983501	-4.24319
35997001	-3.19338
35997501	-4.24319
35998001	-3.89722
36002001	4.23194
36042501	-3.19183
36043001	-3.59788
36043501	-3.51879
36044001	-3.76876
36044501	-3.31773
36109501	-3.43172
36110001	-4.45569
36111001	-3.43415
36111501	-3.63796
36112501	-4.47309
36113001	-3.6561
36137001	-3.02806
36142001	-3.35889
36142501	-3.63814
36143001	-3.45605
36157001	-3.87573
36157501	-3.99227
36158501	-4.34295
36200001	3.73674
36212501	3.26365
36213001	3.437
36213501	3.86257
36215501	3.04963
36272501	-3.58258
36273001	-3.02333
36273501	-3.47343
36376501	-3.05311
36377001	-4.24466
36378501	-3.54113
36379001	-3.22781
36414001	3.86156
36446001	-3.65312
36459001	-3.36501
36460001	-3.08481
36468501	-3.36951
36469001	-3.84031
36471501	-3.24178
36472001	-3.63796
36472501	-3.43415
36473001	-3.825
36473501	-3.25452
36483501	-3.28458
36573001	4.69803
36573501	3.86156
36574001	4.71395
36708501	3.15391
36743001	3.43101
36743501	3.73971
36744001	3.73971
36746501	3.88945
36789001	-4.17594
36789501	-3.87608
36790001	-3.7237
36820501	3.61736
36821001	3.14026
36821501	3.12073
36822001	4.56359
36822501	3.54888
36839501	5.75021
36840001	3.6857
36840501	3.99328
36881001	-3.45979
36907001	3.58462
36907501	3.58462
36908501	3.43101
36937501	3.22611
36938001	3.17726
36938501	3.41118
36939001	4.69825
36939501	4.25978
36940001	4.3465
36954501	-3.43172
36955001	-4.06256
37081501	3.28063
37082001	4.88067
37082501	4.43697
37085001	-3.5294
37085501	-3.52214
37086001	-4.70816
37086501	-3.93719
37087501	-4.83247
37134001	3.27894
37134501	4.00858
37135001	3.18241
37221001	-3.27637
37273001	-3.84994
37311501	-3.43172
37312001	-3.28211
37320001	-3.24178
37342001	-3.71645
37342501	-5.49964
37357001	-3.02759
37381001	-3.07198
37381501	-3.85255
37436501	4.04884
37437001	3.43823
37466501	-3.65661
37467001	-5.84845
37467501	-3.93719
37468001	-3.9839
37468501	-3.34457
37486001	4.69803
37517501	3.07054
37529001	-3.19338
37529501	-4.37734
37530001	-4.22874
37599501	3.17928
37676001	-5.06958
37676501	-4.4002
37679501	3.41118
37680001	3.27495
37695501	-3.55173
37696001	-3.65312
37696501	-3.38457
37711001	-3.43117
37711501	-4.30773
37712001	-3.97834
37713001	-4.11644
37713501	-3.12096
37719001	-3.2679
37719501	-3.2679
37720001	-3.73777
37835501	-3.55454
37836001	-3.55454
38510001	3.62464
38532501	-3.05087
38607501	4.53525
38608001	3.12848
38608501	6.19055
38658001	-3.11588
38732501	3.10588
38733501	3.54958
38742001	3.17928
38922001	3.33535
38923001	3.90506
38946501	3.14026
38947001	3.09168
38948001	3.27495
38952501	3.34679
39073501	-3.07366
39074001	-3.43798
39075001	-3.62893
39075501	-3.99685
39076001	-3.80909
39076501	-3.81452
39190001	-3.1343
39337501	-3.45979
39338501	-3.4989
39466001	-4.77528
39466501	-4.59209
39467001	-3.99447
39467501	-4.65831
39468001	-3.2679
39478501	-3.18352
39608501	-3.36951
39609001	-6.02031
39609501	-3.89722
39610001	-3.49653
39641501	-3.49653
39642001	-3.49653
39642501	-3.86147
39730501	3.54958
39731001	3.54958
39731501	3.99328
39732001	3.54958
39744501	-3.58146
40012001	-3.43056
40534001	-3.58146
40534501	-3.9794
40535001	-3.9794
40535501	-3.9794
40536001	-3.9794
40536501	-3.9794
40537001	-3.1343
41322001	3.10588
41999501	-3.21561
42000001	-3.02759
42044501	-3.80905
42045001	-3.36951
42088001	-3.34544
42215501	-3.80905
42236001	3.22611
42236501	4.64688
42282001	-3.79954
42284501	-3.18352
42317001	-3.21561
42317501	-3.89722
42318001	-4.59803
42346001	-3.18352
42559001	-3.73777
42559501	-4.13326
42560001	-3.18668
42566501	-3.92627
42567001	-3.65312
42633501	-3.55173
43439501	3.07946
43440501	3.48273
43441001	3.07946
43618501	3.6857
43619001	3.6857
43619501	3.6857
43620001	3.07946
43641001	3.07054
43673501	3.68414
43742501	-3.84734
43743001	-4.30693
43743501	-3.63355
43744001	-3.54113
43744501	-4.56787
43858501	-3.58146
43907001	3.55647
43907501	3.74688
43943001	-3.19338
44074501	4.09392
44083501	-3.06733
44084001	-3.02333
44165001	3.504
44166001	3.32524
44236501	3.32773
44237001	3.10588
44243501	3.54958
44244001	3.99328
44244501	3.10588
44341001	3.10588
44372501	-3.55454
44417001	-3.0784
44500001	3.54958
44500501	3.77143
44501001	3.77143
44501501	3.32773
44541001	-3.21561
44597001	-4.77035
44605001	3.74688
44605501	3.49338
44606001	3.83869
44606501	3.34465
44662501	4.21513
44663001	3.10588
44663501	3.10588
44789001	3.77143
44805001	3.07054
44865501	3.10588
44918001	3.88945
44918501	3.48273
45003001	-3.55173
45093501	3.10588
45134501	-3.34544
45138001	3.32773
45138501	3.77143
45139001	4.43697
45139501	4.43697
45140001	4.65882
45181001	-3.56731
45181501	-3.63355
45183001	-3.38457
45287001	-3.58146
45287501	-3.9794
45313001	-3.34544
45313501	-3.02759
45453001	-3.02759
45453501	-4.9436
45454001	-5.29746
45454501	-5.65345
45455001	-6.37104
45455501	-5.33427
45456001	-5.71576
45456501	-3.1343
45914501	-3.78054
45915001	-5.18933
45915501	-5.34259
45916001	-5.84632
45916501	-4.76322
45917001	-3.06733
46060501	3.19309
46061001	3.31497
46062501	3.32287
46735501	3.32773
46736001	3.54958
46736501	4.21513
46737001	4.65882
46791501	-3.18352
46792001	-3.18352
46792501	-4.37734
46793001	-4.77528
46793501	-5.9691
46816501	-3.18352
46817001	-3.18352
47084501	-3.58146
47085001	-3.58146
47085501	-3.58146
47086001	-3.58146
47086501	-3.58146
48337001	-3.18352
48337501	-3.18352
48338001	-3.18352
48338501	-3.18352
48424501	-3.18352
48779501	-3.02759
48780001	-3.02759
48799501	3.17928
48942001	-3.9794
48942501	-4.59803
48943001	-4.9691
48943501	-4.59803
48944001	-3.86147
49220501	-3.6679
49221001	-3.6679
49221501	-3.6679
49222001	-4.24319
49507501	3.32773
49541501	-3.1343
49613001	-3.49653
49613501	-4.22874
49742001	-3.05651
49830001	-3.58146
49834501	-3.55454
49835001	-3.02759
49835501	-3.02759
49836001	-3.89722
49886001	-3.1343
50238501	-3.49653
50239001	-3.86147
50239501	-4.9691
50240001	-5.71576
50240501	-5.71576
50241001	-5.71576
50241501	-5.34173
50312501	-3.18352
50313001	-3.18352
50343001	-3.18352
50343501	-3.18352
50344001	-3.18352
50371501	3.48273
50382501	-3.02759
50383001	-3.19338
50592001	-4.02026
50592501	-3.84031
50593001	-3.55173
50594001	-3.19338
50693001	-3.55454
50693501	-4.37734
50694001	-3.58146
50937501	-3.18352
51170501	-3.18352
51171001	-3.18352
51171501	-3.18352
51172001	-3.18352
51503001	-3.18352
51828501	-3.58146
51829001	-4.37734
51829501	-4.22874
51830001	-3.21561
51917001	-3.89722
51935501	-3.18668
52117501	3.48273
52166501	3.32773
52167001	3.54958
52351501	3.32773
52417001	3.32524
52430501	3.26365
52470001	-3.45979
52470501	-3.84031
52471001	-3.84031
52472001	-3.34544
52494001	-3.66558
52494501	-3.12096
52524501	-4.22874
52525001	-3.89722
52525501	-3.34544
52697501	3.07946
52698001	3.99328
52698501	3.99328
52753001	-3.78054
52777001	-5.34259
52847001	3.66534
52909501	-3.02759
52925501	4.04818
52926001	3.34465
53008001	-4.11808
53008501	-5.03082
53009001	-5.91285
53009501	-4.4751
53010001	-5.14658
53010501	-5.223
53011001	-4.73096
53022001	3.10588
53148501	-3.49653
53149001	-4.59803
53149501	-5.33427
53150001	-5.33427
53150501	-4.76322
53151001	-4.27092
53151501	-3.45979
53223001	5.35521
53223501	3.688
53224001	4.32076
53241001	3.28063
53243501	3.55647
53391501	-3.48379
53520501	4.09392
53521001	4.09392
53521501	3.88945
53550501	-3.54113
53552001	-3.05311
53565501	-4.12274
53566001	-3.08481
53580001	3.12848
53622001	3.07946
53638501	3.32773
53679001	3.07946
53748501	-3.02333
53749001	-3.65312
53820501	-3.55454
53821001	-5.34173
53821501	-5.34173
53822001	-4.59209
53822501	-4.9436
53823001	-3.6679
53823501	-3.02759
53855501	3.32773
53879501	-3.02759
53902001	-3.18668
54000001	3.36724
54000501	3.55647
54001001	4.65882
54001501	3.48273
54027501	-3.22781
54029501	-3.13668
54038501	3.28063
54245501	3.15391
54266001	4.1309
54266501	4.91803
54267001	4.71116
54267501	4.09392
54268501	3.17928
54339001	-3.27086
54339501	-3.38457
54448001	3.54958
54448501	3.77143
54449001	3.07946
54480001	-3.55173
54480501	-4.43024
54481001	-3.45979
54482001	-3.38457
54482501	-3.45979
54483001	-4.89172
54484001	-3.45979
54484501	-4.27092
54485001	-4.65831
54489001	3.66534
54489501	3.50847
54490001	3.38232
54505001	3.17928
54571501	3.15391
54585501	-3.2679
54637501	3.10588
54644001	-4.65831
54644501	-3.99447
54645001	-4.13326
54645501	-4.43024
54656501	-3.99447
54657001	-3.99447
54980001	-3.4989
54980501	-3.19338
54981001	-3.6679
56276501	-3.19183
56277001	-3.19183
56277501	-3.19183
56278001	-3.19183
56278501	-3.84734
56279001	-6.71487
56279501	-5.57116
57747001	-3.18352
57747501	-3.18352
57748001	-3.18352
57748501	-3.58146
58113501	3.56285
58136001	-5.17322
58136501	-3.58146
58258501	-3.09875
58259001	-3.76876
58259501	-3.49981
58260001	-3.48379
58260501	-3.71916
58261001	-4.7178
58261501	-3.13668
58399501	3.07946
58414501	-4.9436
58764001	-3.49653
58764501	-3.49653
58765001	-4.24319
58765501	-4.24319
58766001	-4.24319
58922501	-3.18352
58923001	-3.18352
59136001	-3.58146
59136501	-3.58146
61528501	-3.58146
62760501	-3.18352
62761001	-3.18352
63278501	-3.49653
63484001	-3.34544
63484501	-3.34544
63485001	-3.34544
63485501	-3.34544
63559001	-3.19338
63895501	-3.0784
63896001	-3.4989
63897001	-3.18352
63904001	-3.18352
63904501	-3.18352
64123001	3.10588
64274001	-4.59209
64336501	-3.99447
64337001	-3.4989
64435501	-4.16951
64436001	-3.6825
64444501	-3.58146
64445001	-3.18352
64452001	-3.4449
64452501	-3.62264
64453001	-3.99678
64453501	-3.32704
64463001	-3.43117
64479001	-3.02759
64479501	-3.6679
64480001	-3.34544
64480501	-3.34544
64481001	-3.19338
64494501	3.36724
64607501	3.10588
64719001	-3.31773
64719501	-3.08481
64754501	-3.27225
64755001	-3.43056
64908001	-3.38457
64985501	-6.17006
64986001	-7.82252
64986501	-8.49688
64987001	-7.89657
64987501	-6.60069
64988001	-7.77636
64988501	-6.07934
65015001	-3.34544
65097501	-4.59209
65098001	-3.99447
65098501	-3.99447
65099001	-4.59209
65191001	-3.19338
65191501	-3.4989
65211501	3.68414
65212501	3.504
65363001	-3.12096
65363501	-3.02759
65364001	-3.49653
65364501	-3.86147
65365001	-4.77528
65365501	-3.58146
65413501	-3.02333
65527501	3.32524
65528001	3.504
65528501	3.504
65529001	3.36724
65589501	-5.29612
65590001	-5.48208
65590501	-5.8479
65591001	-5.66593
65591501	-4.8082
65592001	-6.54354
65592501	-4.77274
65607001	3.86555
65607501	4.71395
65608001	3.02182
65631001	3.77143
65690501	-5.34259
65691001	-6.82472
65691501	-4.30693
65692001	-3.73777
65821501	3.49338
65822001	4.04818
65822501	3.83869
65823001	3.32287
65825501	-3.23465
65826501	-3.45728
65848501	-3.36951
65863501	-3.2679
65864001	-4.66662
65864501	-4.66662
65865001	-5.94429
65868501	3.07054
65997001	3.07946
66062501	3.99328
66063001	4.21513
66063501	3.77143
66064001	3.77143
66072501	-3.02759
66115001	3.12848
66405501	-3.58146
66467001	-7.82465
66467501	-7.06495
66468001	-7.41673
66468501	-6.41468
66469001	-4.43024
66469501	-3.65312
66470001	-3.18668
66478501	-3.32247
66479501	-3.38457
66540501	5.16579
66541001	4.01334
66541501	4.01334
66542001	3.83869
66542501	3.66534
66543001	3.86555
66574501	-3.02759
66683501	-3.02759
66684001	-4.22874
66684501	-4.22874
66685001	-4.22874
66685501	-3.21561
66686501	-3.2679
66707501	3.32287
66708001	3.86555
66708501	3.55647
66709001	4.21513
66709501	3.77143
66718001	-4.20062
66718501	-4.4751
66719001	-5.72087
66719501	-4.4002
66720001	-3.76876
66721001	-4.12274
66848501	-3.39536
66849501	-3.84734
66850001	-3.92627
66850501	-3.02333
66935001	4.24972
66935501	3.13763
66999001	-3.27225
66999501	-3.94245
67116501	3.48273
67160501	3.17928
67161001	3.93838
67184501	3.07946
67217001	-3.56731
67217501	-4.43232
67218001	-4.17594
67232501	-3.58146
67254001	-3.06733
67267501	3.74688
67268001	3.36724
67281001	-4.48515
67281501	-3.19183
67282001	-3.47343
67385501	3.49338
67405001	3.07946
67423001	3.36724
67424001	3.88945
67582001	-3.34544
67653501	4.24902
67654001	5.701
67654501	4.32437
67854001	3.54958
67854501	3.32773
67855001	3.32773
68061001	-4.20371
68061501	-3.45979
68062001	-5.84632
68062501	-5.08806
68063001	-5.74634
68063501	-6.71487
68064001	-4.99492
68183501	3.6857
68184001	3.55647
68184501	3.55647
68185001	4.32437
68185501	4.90995
68186001	4.51874
68240501	3.27495
68245001	-3.58146
68256501	-3.86147
68257001	-4.77528
71564001	-3.86147
72031501	-3.38457
72032001	-3.36951
72032501	-3.0784
72033001	-3.19338
72089501	3.10298
72101001	-3.84734
72278501	-3.02759
72279001	-3.99447
72279501	-3.49653
72329001	-3.1343
72329501	-3.1343
72349501	-4.24319
72350001	-4.59803
72350501	-4.59803
72351001	-4.9691
72351501	-3.58146
72435001	-3.21561
72474501	-3.2679
72475001	-3.36951
72494001	-3.21561
72494501	-3.6679
72516001	-3.19338
72551001	-3.22781
72551501	-3.67514
72676001	3.10588
72797501	-3.55454
73055501	-3.02759
73187001	-3.2679
73187501	-3.2679
73188001	-5.29746
73188501	-4.59803
73189001	-3.55454
73294001	-3.18352
73373001	-3.52337
73373501	-4.3733
73374001	-4.7178
73374501	-3.76876
73375001	-3.56731
73382501	-3.21561
73427001	3.10588
73554501	3.32524
73586501	-4.22874
73587001	-4.59803
73587501	-4.99492
73588001	-4.99492
73588501	-4.27092
73589001	-3.12096
73591001	4.29906
73591501	3.74688
73615001	3.07946
73637501	3.10588
73638001	3.88945
73691501	4.32437
73692001	4.23194
73692501	4.78946
73693001	5.10669
73703501	3.93838
73704001	3.55647
73704501	3.17928
73719001	3.15391
73802001	3.55647
73803001	3.15391
73898501	-3.38457
73942501	-3.56731
73955501	3.28063
73962001	-3.89722
73962501	-3.21561
73972001	-3.58258
73972501	-4.57947
74073501	3.32773
74198001	-3.99447
74198501	-3.99447
74199001	-3.21561
74265501	3.28063
74283001	-3.86147
74283501	-4.22874
74284001	-3.21561
74340001	3.07946
74345501	-4.59209
74346001	-4.59209
74346501	-3.99447
74347001	-3.19338
74397501	3.55647
74398001	4.51874
74398501	3.88945
74399001	4.21513
74399501	3.07946
74400501	3.74688
74440501	-3.31717
74441001	-4.92887
74441501	-5.32268
74442001	-5.33001
74442501	-4.74611
74443001	-4.74611
74443501	-4.76629
74444001	-3.27225
74449501	3.00715
74487001	4.18923
74487501	6.00435
74488001	6.59311
74488501	5.6967
74489001	6.65674
74489501	6.23879
74490001	3.90506
74493501	3.32773
74612001	-3.32247
74612501	-3.55173
74616501	3.10588
74655001	3.14026
74655501	3.27495
74790001	-3.21561
74790501	-3.21561
74791001	-4.22874
74791501	-4.9691
74936501	3.34465
74937001	4.71116
74938001	3.17928
75024501	-4.59209
75025001	-5.9691
75036001	-3.0784
75036501	-3.18668
75037001	-3.18668
75037501	-3.84031
75038001	-3.36951
75078001	3.10588
75369501	-3.80905
75370001	-3.66558
75370501	-3.84031
75371001	-4.43024
75371501	-4.89154
75420501	3.28063
75421501	3.14793
75438501	3.28337
75439001	3.3754
75439501	3.26554
75440001	3.15692
75440501	3.17205
75506001	-3.0784
75524001	-3.1343
75524501	-3.9794
75525001	-3.18352
75613501	-3.21561
75614001	-4.9436
75614501	-4.65831
75615001	-4.9436
75709501	-3.58146
75710001	-3.9794
75710501	-3.19338
76121001	-3.9794
76121501	-3.9794
76233501	-3.1343
76234001	-3.58146
76335001	-3.12096
76375501	3.07946
76534001	-3.58146
76556501	3.10588
76557001	3.32773
76557501	3.77143
76558001	4.65882
76558501	3.99328
76559001	3.54958
76621501	-3.84031
76622001	-3.96617
76622501	-7.09172
76623001	-4.89172
76623501	-3.12096
76690501	3.10588
76691001	3.10588
76691501	3.32773
76692001	4.21513
77005001	-3.9794
77005501	-3.18352
77213001	-3.29962
77255001	3.10588
77258001	-3.09875
77258501	-5.1271
77259001	-3.7237
77259501	-4.20371
77418001	3.6857
77418501	3.48273
77420001	3.32773
77515501	3.17928
77516001	3.36724
77750001	3.32773
77810001	-3.19338
77926501	-3.58146
78011001	-3.21561
78236001	3.73971
78236501	3.26234
78237501	3.04807
78555501	-3.18352
78556001	-3.18352
78556501	-3.18352
80132001	-3.18352
80134001	-3.86147
80134501	-4.22874
80135001	-3.55454
80589501	-3.18352
80590001	-3.18352
80590501	-3.18352
80591501	-3.9794
80592001	-3.9794
80838501	-3.18352
80839001	-3.18352
80839501	-3.18352
80840001	-3.18352
81286001	-3.21561
81415501	-3.18352
81500001	3.10588
81520501	3.48273
81521501	3.48273
81580501	-3.86147
81732501	-3.1343
81779501	-3.84031
81794501	-3.21561
81825501	3.99328
81957001	-3.34544
82069001	-3.4989
82070001	-3.19338
82070501	-3.19338
82086501	-3.0784
82100501	3.07946
82123001	3.10588
82123501	3.32773
82212001	-3.02759
82212501	-4.32473
82213001	-4.9436
82333501	-3.21561
82334001	-3.18352
82783001	-3.18352
82783501	-3.58146
82784001	-4.37734
82784501	-3.58146
83631001	-3.58146
83868001	3.36724
83869001	3.17928
83869501	3.55647
83870001	3.17928
84177001	-3.58146
84177501	-3.58146
84178001	-3.58146
84178501	-3.58146
84179001	-3.9794
84179501	-4.37734
84578001	-3.34544
84578501	-5.9691
84579001	-5.9691
84579501	-6.76498
84580001	-6.76498
84580501	-3.9794
84692001	3.32773
84746001	4.1309
84746501	3.14793
84869501	-3.21561
84870001	-3.21561
84870501	-3.21561
85773501	-3.55454
86152501	-3.18352
86153001	-3.18352
86153501	-3.18352
86154001	-3.18352
86154501	-3.18352
86155001	-3.18352
86155501	-3.18352
86223501	-3.34544
86224001	-3.34544
86224501	-3.34544
86225001	-3.34544
86225501	-3.89722
86364501	3.17928
86365501	3.14793
86619001	3.54958
86619501	3.54958
86620001	3.77143
88049001	-3.18352
88899001	-3.18352
89027501	-3.09875
89028001	-3.36501
89058001	3.28063
89059001	3.36724
89059501	3.93838
89139501	-5.49316
89140001	-5.86482
89140501	-5.21315
89141001	-5.21315
89141501	-5.27203
89142001	-4.276
89142501	-4.07635
89203001	-3.0784
89203501	-3.99447
89204001	-4.44157
89204501	-3.18668
89322501	3.36724
89323001	3.74688
89323501	3.74688
89517001	3.12073
89555001	3.32773
89641501	-3.2679
89642001	-3.4989
89642501	-3.4989
89815501	3.32773
89875001	-3.49653
89875501	-3.21561
90115001	-3.0784
90116001	-3.0784
90117001	-4.32473
90118001	-3.86147
90119501	-3.18352
90194501	-3.1343
90715501	3.10588
90771501	-3.9794
90772001	-3.18352
90772501	-3.18352
90787001	5.10252
90787501	3.28063
90989001	-3.18352
90989501	-3.6679
91087001	3.07946
91404501	-3.02759
91441001	-3.18352
91441501	-3.18352
91498501	-3.21561
91567001	-3.2679
91567501	-3.38457
91568001	-4.57947
91568501	-5.67614
91569001	-3.18668
91637501	-3.49653
91638001	-3.58146
91638501	-4.37734
92080501	-5.17322
92081001	-5.17322
92081501	-5.9691
92082001	-4.24319
92082501	-4.59209
92083001	-3.6679
92436001	3.10588
92470001	-3.81906
92470501	-4.95624
92482001	3.54958
92499001	3.88945
92499501	3.88945
92544001	-3.6679
92544501	-4.24319
92575001	-5.08806
92575501	-5.74634
92576001	-5.74634
92576501	-3.36951
92624501	-3.0784
92726001	-3.99447
92726501	-3.99447
92727001	-5.34173
92727501	-5.29746
92728001	-4.9436
92728501	-3.6679
92729001	-3.6679
92732501	4.71116
92736501	5.38767
92737001	4.66743
92737501	4.0591
92831501	3.07946
92860501	-3.92347
92883001	-3.02759
92936501	3.70037
92937501	3.07946
92938001	3.07946
93123501	3.32773
93321001	3.99328
93321501	3.77143
93322001	3.77143
93409001	-3.18352
93511001	3.32773
93600001	3.18241
93600501	3.02182
93692501	-4.24319
96568001	-3.02759
96568501	-3.55454
96589001	-4.25027
96890001	-3.12096
96922001	-3.19338
97027501	-4.59803
97028001	-5.34173
97028501	-4.59209
97161001	-3.86147
97161501	-3.21561
97193001	-3.18352
97193501	-3.58146
97263501	-3.18352
97264001	-3.18352
97447001	-4.59751
97447501	-5.52518
97518001	-3.96617
97518501	-3.12096
97592001	-3.02759
97594001	-3.89722
97594501	-3.89722
97595001	-3.9794
97753001	-3.18352
97946501	-3.21561
97947001	-3.86147
97947501	-3.86147
98275001	-3.21561
98483001	-3.34544
98483501	-3.34544
98484001	-3.89722
98484501	-3.89722
98485001	-3.89722
98485501	-3.89722
98486001	-4.37734
98608501	-4.9267
98609001	-3.84224
98626001	-4.22874
98626501	-4.22874
98627001	-3.86147
98627501	-3.86147
98628001	-3.21561
98639501	-3.18352
99220501	-3.34544
99221001	-3.86147
99221501	-3.1343
99286001	3.19661
99286501	3.33954
99290001	-3.38457
99363001	3.10588
99456501	-3.58258
99457001	-3.22781
99457501	-3.22781
99458501	-3.55173
99467001	3.69642
99554501	-3.58146
99555001	-3.18352
99682001	3.17451
99686001	3.99328
99686501	3.99328
99687001	3.07946
99699001	4.71116
99699501	4.50483
99700001	5.54152
99700501	3.32287
99717501	-4.57726
99718001	-4.20371
99759001	-3.67514
99759501	-3.87608
99760001	-3.63355
99761501	-3.39536
99771501	3.10588
99775501	3.48273
99783001	-3.33935
99783501	-3.09875
99790501	-3.05074
99812001	-3.44335
99812501	-3.63796
99813001	-6.09402
99813501	-6.87444
99814001	-5.06246
99814501	-4.88704
99815001	-4.25927
99893001	3.83869
99893501	3.49338
99894501	3.32524
99905501	-3.58258
99907501	-3.24178
99908001	-3.47041
99914001	4.88067
99914501	3.99328
99915001	3.6857
99978001	3.99328
99978501	3.32773
100005501	3.28063
100015501	-3.05841
100095001	-3.36951
100095501	-3.36951
100120001	-3.2679
100120501	-3.2679
100121501	-4.57947
100122001	-3.52337
100141501	-3.66558
100142001	-4.27092
100249501	3.32773
100261001	-3.9794
100298501	-3.36951
100299001	-3.80905
100299501	-3.80905
100334001	-3.28458
100334501	-3.07366
100335001	-3.54113
100335501	-3.79954
100336001	-4.3733
100336501	-3.58258
100357501	-3.1343
100358001	-3.9794
100412001	3.32773
100548001	-3.55173
100549001	-3.32247
100550001	-3.06733
100550501	-3.06733
100578001	-3.21561
100590001	-3.47041
100645501	-3.09875
100646001	-5.1271
100646501	-8.31346
100647001	-5.18933
100647501	-4.76322
100648001	-4.59209
100668001	-3.65312
100668501	-4.12274
100669001	-3.87608
100684501	3.50847
100685501	3.38232
100686001	3.68414
100754001	4.43697
100800501	3.36724
100814001	3.6857
100822001	-3.0784
100822501	-5.67614
100823001	-4.89154
100856001	3.437
100856501	4.99359
100857001	4.27953
100858001	3.00762
100892001	3.36724
100892501	3.07946
100977001	-3.55454
100977501	-3.55454
101037001	-3.49653
101037501	-4.37734
101038001	-3.18352
101102501	-3.16321
101188001	-3.2679
101188501	-3.2679
101239501	-4.48515
101240001	-6.54862
101240501	-7.56952
101241001	-4.85045
101241501	-3.7237
101242001	-3.02333
101242501	-3.06733
101343501	3.07946
101344001	3.28063
101345001	3.07946
101726001	-3.1343
102097001	3.10588
102175001	-3.1343
102199501	3.14793
102238501	3.6857
102245501	3.36724
102246001	4.51874
102246501	5.701
102247001	4.00858
102247501	3.15391
102269001	-3.52337
102269501	-3.43117
102289001	3.07946
102290001	3.36724
102291501	4.71395
102292001	3.32524
102372501	-4.1234
102373001	-4.89172
102391501	-3.2679
102392001	-3.36951
102443501	3.04807
102444001	5.04209
102444501	5.93094
102445001	4.72371
102445501	4.34853
102446001	3.22561
102489001	-3.32247
102497001	3.28337
102501501	3.86555
102502501	3.07054
102503001	3.70037
102503501	4.36629
102607001	-3.1343
102919501	-3.0784
102920001	-3.0784
102920501	-3.0784
103014501	-3.02759
103015001	-3.49653
103015501	-3.49653
103016001	-3.49653
103086501	-3.55454
103101001	-3.55454
103473001	3.504
103492001	-3.36951
103492501	-3.6679
103493001	-3.6679
103493501	-4.99492
103494001	-6.07934
103494501	-4.1234
103495001	-3.99447
103602501	-4.30773
103603501	-3.96947
103604001	-3.51879
103604501	-3.94245
103605001	-5.13316
103605501	-4.62168
103628501	3.86555
103629001	4.71116
103629501	3.14793
103630001	3.32524
103757501	-3.1343
103758001	-3.9794
103758501	-3.1343
103768501	3.36724
103789501	-3.34544
103791501	-4.1234
103810501	-3.58146
103811001	-3.58146
103811501	-3.58146
103812001	-3.58146
103857001	-3.02759
103857501	-4.65831
103858001	-5.65345
103858501	-4.65831
103859001	-3.4989
103874501	-3.1343
103918501	-3.1343
103919001	-3.1343
103919501	-4.9691
103920001	-5.71576
103920501	-5.34173
103921001	-3.89722
104068501	3.10588
104134001	-3.99447
104134501	-3.6679
104135001	-4.24319
104135501	-4.24319
104136001	-4.24319
104136501	-5.71576
104137001	-6.76498
104256501	5.50226
104257001	5.30414
104257501	5.12541
104258001	3.14793
104282501	3.688
104283001	3.13763
104305501	-3.0784
104306001	-3.21561
104336001	3.14793
104430001	3.55647
104621001	-4.77528
104621501	-3.21561
104807501	-3.18352
104808001	-3.9794
104823001	3.07946
105868501	3.41118
106050501	-3.08481
106051001	-3.29962
106080501	-3.45979
106081001	-3.45979
106081501	-3.92627
106152001	-3.55173
106152501	-4.1234
106153001	-4.59209
106153501	-4.22874
106154001	-3.49653
106252501	-3.26772
106253001	-3.26145
106255501	3.07946
106360001	-3.18352
106414001	-3.02759
106415501	-3.55454
106482501	-3.02759
106483001	-4.59209
106483501	-4.24319
106526501	-3.1343
106545501	-3.19338
106546001	-3.19338
106763001	-3.6679
107024501	-3.18668
107025501	-3.2679
107026001	-3.2679
107057501	3.10588
107118001	-3.21561
107199501	-3.89722
107200001	-5.29746
107253001	4.50483
107253501	4.50483
107254001	4.29906
107254501	4.29906
107255001	3.55647
107391501	-3.06733
107450001	-3.49653
107450501	-3.86147
107451001	-4.22874
107451501	-5.17322
107511501	-3.1343
107512001	-3.1343
107512501	-3.1343
107544501	-3.19338
107545001	-5.29746
107545501	-3.99447
107546001	-3.99447
107546501	-3.80905
107547001	-3.19338
107547501	-3.34544
107636001	-3.1343
107654001	-3.45979
107691001	-3.58146
107691501	-3.58146
107696001	-3.06733
107705501	3.32773
107706001	3.32773
107706501	3.54958
107732501	-3.49653
107769501	-3.49653
107770001	-3.49653
107770501	-3.49653
107771001	-3.49653
107771501	-3.49653
107800501	-4.27092
107801001	-4.27092
107801501	-4.44157
107802001	-3.4989
107809001	-3.38457
107820501	3.10588
107846501	5.12541
107847001	3.48273
107879001	-4.11644
107879501	-3.22781
107880001	-4.73096
107960001	-3.6679
107960501	-3.02759
108043001	-4.43024
108043501	-4.59751
108044001	-5.52518
108044501	-3.92627
108111501	-3.21561
108112001	-3.21561
108112501	-5.57116
108113001	-5.57116
108113501	-5.57116
108114001	-3.21561
108166001	-3.9794
108166501	-3.18352
108358001	-3.9794
108392501	-3.38457
108393001	-3.65312
108393501	-3.32247
108453501	3.54958
108454001	3.77143
108469501	-3.18352
108696501	-4.55819
108697001	-4.56276
108697501	-4.2276
108698001	-3.70671
108698501	-3.71645
108699001	-3.02806
108699501	-4.57426
108751501	3.28063
108799501	3.52954
108894001	-4.30773
108894501	-5.03605
108895001	-4.4998
108895501	-3.19183
108896001	-3.63355
108973001	4.02412
108973501	3.04807
109009001	3.34465
109009501	5.21805
109010001	5.02687
109010501	3.94082
109011001	3.55024
109011501	3.84401
109039501	-3.09875
109086501	3.04963
109097001	-3.16896
109097501	-4.10282
109098001	-4.00955
109098501	-6.21998
109099001	-7.59231
109099501	-7.01192
109100001	-3.27462
109155001	-3.22781
109157001	-3.18668
110179001	3.32773
110179501	3.54958
110180001	3.54958
110180501	3.54958
110181001	3.54958
110181501	3.10588
110616001	3.07946
110632001	-3.97834
110632501	-4.04208
110633001	-3.78054
110633501	-3.7237
110661501	3.04602
110662001	7.71696
110662501	5.75021
110663001	4.1309
110708001	3.10588
110712001	4.21513
110712501	4.21513
110754001	-3.02759
110754501	-3.02759
110828501	-3.2679
110843001	-3.54113
110920001	-3.84031
110920501	-3.73777
110921001	-4.59751
110939001	-3.47343
110939501	-3.67514
110940001	-3.87608
110940501	-4.30693
110941001	-4.73096
110941501	-3.52337
110942001	-4.85045
110979501	-3.43415
110980001	-3.25104
110999501	3.58462
111008001	-3.64975
111008501	-3.01516
111038001	3.02182
111067501	-3.05087
111197001	4.54705
111197501	5.84144
111198001	5.36339
111225501	-4.31675
111226001	-3.84159
111226501	-3.07366
111286001	3.07946
111324501	-3.2679
111325001	-3.2679
111386501	-3.0784
111388001	-3.1343
111388501	-3.9794
111389001	-3.58146
111389501	-3.58146
111452501	-3.24052
111654501	3.36724
111701001	-3.6561
111701501	-3.24052
111718501	-3.47343
111730501	3.07946
111731001	3.28063
111758001	3.54888
111758501	4.47006
111759001	3.94234
111759501	3.78221
111760001	4.12232
111760501	4.09847
111761001	3.26554
111802001	3.02182
111802501	4.01334
111803001	4.18923
111803501	3.5406
111804001	4.54447
111804501	3.70037
111816001	-4.66662
111816501	-5.05906
111817001	-4.59751
111817501	-3.19183
111818001	-3.43117
111826001	-3.33935
111839501	-3.24166
111840001	-3.62081
111840501	-4.49278
111841001	-3.74214
111849001	-3.304
111931501	3.10588
111932001	3.54958
111944501	3.50847
112003001	-3.06733
112005001	-3.19183
112005501	-4.94722
112006001	-3.47343
112007501	-3.13668
112028001	-3.59788
112029001	-3.09875
112201001	3.50847
112216001	-3.21561
112216501	-4.9436
112325001	3.74688
112343501	-4.38961
112344501	-3.99447
112345001	-5.17322
112345501	-3.19338
112372001	-3.29962
112384501	-3.19338
112385001	-5.08806
112385501	-3.65312
112386001	-3.65312
112386501	-3.65312
112387001	-3.65312
112408001	-3.18352
112416501	3.10588
112417001	3.10588
112417501	3.77143
112441501	-3.36951
112466501	-3.96617
112628001	-3.1343
112649001	4.18923
112649501	3.83869
112650001	4.60264
112650501	4.41678
112652001	3.5406
112699001	3.19299
112699501	4.05407
112700001	3.89621
112700501	3.27894
112714001	3.94082
112714501	4.34853
112715501	5.701
112716001	3.50847
112723501	-3.07366
112724001	-3.76876
112730501	-3.15408
112751001	-3.51879
112762501	-4.51986
112764001	-3.54113
112783001	4.90397
112783501	4.34853
112807001	-3.17468
112992501	-3.80916
113025001	-3.32247
113025501	-4.73096
113026001	-3.55173
113026501	-3.38457
113096501	-4.00606
113097001	-4.04873
113097501	-4.11808
113098001	-4.03583
113105501	-3.43117
113106501	-3.67514
113107501	-3.02333
113121501	3.8405
113122001	3.89621
113122501	3.94082
113148001	-3.2679
113149001	-3.02759
113149501	-3.02759
113156001	-3.1343
113166001	-4.27601
113166501	-5.13316
113167001	-3.6461
113167501	-4.16951
113168001	-6.67649
113168501	-5.67844
113169001	-5.23122
113180001	-3.02759
113180501	-3.02759
113216501	-3.55173
113217001	-3.19338
113265501	-3.0784
113313001	3.07946
113316501	-3.74214
113370501	-3.63796
113375001	-3.99591
113447001	-3.3373
113447501	-3.82552
113448001	-3.81347
113448501	-4.01156
113449001	-3.54113
113449501	-4.95603
113456501	-4.89172
113457001	-5.34259
113457501	-3.36951
113487501	3.68414
113488501	5.10252
113489001	3.6857
113520501	4.72371
113521001	4.69317
113521501	3.86156
113522501	3.99297
113523001	3.69642
113523501	3.19299
113526501	3.00715
113551001	3.05946
113560001	3.61736
113560501	4.44754
113576001	-3.23465
113576501	-4.46655
113601501	-3.27225
113602001	-4.73806
113602501	-4.91014
113603001	-4.21183
113603501	-3.62081
113604001	-4.83281
113604501	-3.08481
113620501	-3.82964
113621001	-3.29252
113621501	-3.35671
113622001	-4.17781
113622501	-4.61013
113623001	-4.6175
113643001	-3.63796
113644001	-3.43415
113645001	-3.26232
113665001	-3.66558
113665501	-4.1234
113699501	3.38232
113700501	3.93838
113701001	4.51874
113701501	4.51874
113702501	3.18241
113723001	3.05946
113764501	-3.19183
113765001	-3.43117
113765501	-3.19183
113766001	-3.63355
113766501	-3.22781
113879501	-3.58258
113937001	3.14026
114001501	-3.62081
114060501	-3.08481
114061001	-3.97834
114091001	3.18241
114105501	3.54958
114106001	3.10588
114197501	-3.67514
114267501	-3.22781
114268501	-3.12096
114307501	-3.16175
114400501	3.19299
114401001	3.19299
114423001	3.15391
114433001	3.02182
114433501	3.32287
114467001	-3.02333
114468001	-3.38457
114468501	-4.57947
114516501	3.27495
114543501	3.14793
114691501	3.77143
114692001	3.32773
114733501	4.21513
114734001	3.32773
114779501	3.10588
114780001	3.99328
114780501	4.43697
114918501	3.14793
114951501	3.28063
114952001	3.28063
114952501	3.77143
114981001	-3.06733
114981501	-3.18668
115021501	-3.61974
115070001	3.07946
115070501	3.28063
115071001	3.88945
115071501	3.28063
115091001	3.36724
115118001	-3.56731
115167001	-3.1343
115179001	-3.38457
115218501	3.18241
115219001	4.00858
115219501	4.17794
115240001	-3.02333
115251001	-5.07863
115251501	-5.33765
115252001	-4.07635
115254501	4.38874
115255001	6.19829
115255501	4.8055
115351001	3.88945
115352001	3.77143
115352501	3.77143
115472501	-3.02759
115476501	-3.84031
115529501	3.55647
115530001	3.17928
115570501	-3.07366
115571001	-3.87608
115571501	-3.19183
115630501	-3.27225
115631501	-3.83081
115674001	-3.55173
115674501	-3.2679
115718501	3.69642
115719001	4.60909
115719501	5.29179
115720001	5.07328
115732001	3.22611
115752501	4.12232
115775001	-4.24242
115775501	-3.2419
115776001	-3.22968
115776501	-3.07784
115870501	3.54958
115871001	4.65882
115924501	-5.12724
115925001	-5.7565
115925501	-5.55103
115926001	-5.96431
115926501	-5.23873
115927001	-5.35905
115966501	3.49338
116055001	-3.02333
116056001	-3.18668
116057001	-5.41584
116057501	-3.34544
116101001	-3.28531
116102501	-4.47943
116108001	-6.22203
116108501	-4.51986
116109001	-3.05087
116119501	3.15391
116121501	3.38232
116128501	-3.45979
116134501	-3.67514
116135001	-4.43232
116135501	-3.08481
116174501	3.58462
116193501	3.17928
116194001	4.51874
116194501	5.54152
116195001	3.18241
116290501	3.32773
116347001	3.32524
116367001	-3.24166
116414001	-4.18306
116414501	-3.45015
116415001	-4.98473
116415501	-5.454
116416001	-4.2211
116465001	3.13763
116534501	-3.58146
116708001	-3.6679
116750501	-3.34544
116751001	-3.99447
116887501	-3.02333
116893501	-3.00253
116895001	-3.57617
116907001	-4.73096
116907501	-4.44157
116913001	-3.34544
116913501	-3.02759
116920501	3.5406
116952501	-3.02333
116975501	-3.04122
116979001	3.83869
117017501	3.12848
117018001	3.38232
117077501	-3.58146
117078001	-3.58146
117092501	-3.9794
117093001	-3.9794
117093501	-4.37734
117094001	-5.17322
117094501	-4.22874
117095001	-3.80905
117106501	-3.19338
117352501	-3.49653
117361501	-3.49653
117450501	-3.47041
117451001	-3.05087
117451501	-3.25452
117452001	-3.25452
117452501	-5.03516
117531001	-3.1343
117533001	-3.1343
117594501	3.15391
117607001	-3.28458
117609501	-3.45979
117754001	3.28063
117781501	-3.06733
117783501	-3.2679
117784001	-3.66558
117817001	-5.03516
117817501	-3.92347
117823501	-3.65661
117832001	3.437
117833001	3.27495
117865501	-3.9014
117894501	-3.24701
117895001	-3.28211
117917501	3.34465
117939001	3.07946
117939501	3.28063
117995501	4.86712
117996001	5.04209
117996501	3.40553
118007501	3.28063
118008001	3.28063
118008501	3.07946
118009501	4.1309
118010001	3.68414
118014501	3.04807
118015001	3.33954
118015501	3.43101
118016001	4.35309
118016501	4.69803
118017001	4.37364
118065001	3.504
118066001	3.15391
118067501	3.66534
118068001	3.32287
118108001	3.02182
118108501	3.34465
118109001	3.68414
118109501	4.51874
118110001	3.93838
118110501	3.17928
118120501	3.02182
118121001	3.15391
118166001	3.07946
118202001	3.77143
118217501	3.07946
118273001	3.10588
118332501	-3.99447
118333501	-3.02759
118334001	-4.24319
118334501	-3.6679
118339501	-3.2679
118340001	-4.02026
118340501	-4.73096
118341001	-5.74634
118341501	-3.89722
118342001	-3.55454
118360001	-3.55173
118472001	-3.2679
118472501	-5.29746
118473001	-6.01137
118473501	-3.84031
118569001	4.40606
118584501	-3.56731
118587501	-3.67514
118596001	-3.24178
118596501	-3.24443
118656001	-3.07865
118659001	-3.05841
118698501	4.41678
118699501	3.38232
118751501	3.32524
118825501	-3.31773
118826001	-3.16175
118833001	3.48273
118890001	4.09392
118896001	-4.32473
118896501	-4.65831
118897001	-3.4989
118970001	-3.89722
118970501	-3.89722
118971001	-5.57116
118971501	-4.59803
118972001	-3.55454
118972501	-3.66558
119045001	3.76052
119062001	-3.13668
119120001	4.50483
119129501	4.02412
119130001	3.73971
119130501	3.34465
119145001	3.15391
119162501	-3.43798
119163001	-4.09699
119177501	3.78836
119178001	3.55024
119178501	3.78836
119179001	3.55024
119179501	5.36726
119180001	5.71327
119180501	6.56505
119181001	3.00715
119191001	3.02182
119191501	3.02182
119222501	-3.02759
119223501	-3.21561
119509001	3.07946
119509501	4.09392
119531501	-3.49653
119532001	-3.49653
119588001	-3.58146
119907001	-3.49653
119907501	-3.49653
119908001	-3.49653
120091501	-3.1343
120092001	-3.1343
120092501	-3.49653
120191001	-3.0784
120191501	-3.55173
120192001	-3.2679
120192501	-3.2679
120193001	-3.99447
120193501	-3.89722
120194001	-4.24319
120194501	-3.49653
120195001	-3.18352
120195501	-3.58146
120388001	-3.1343
120388501	-4.37734
120416001	-3.9794
120429001	-4.43232
120429501	-4.3733
120430001	-4.32152
120430501	-4.03583
120431001	-3.08481
120431501	-3.29962
120599501	-4.1234
120600001	-3.36951
120611501	3.54958
120612001	3.77143
120612501	3.32773
120616001	-3.56731
120631501	-3.96947
120632001	-5.50598
120632501	-4.2211
120633001	-4.44035
120633501	-3.43162
120659501	-3.58258
120660001	-3.16175
120665501	3.32773
120718001	-3.99447
120728001	3.32773
120808501	3.54958
120956001	3.32524
120956501	3.504
120965001	-3.39536
120989001	-5.79392
120989501	-4.59751
120990001	-3.58258
120990501	-4.48515
120991001	-3.78054
120991501	-3.52337
120992001	-4.4998
121046001	3.36724
121086501	-3.05311
121087001	-4.04873
121087501	-3.43172
121088001	-4.59923
121088501	-3.11588
121104501	-3.03832
121105001	-3.27637
121113501	3.04807
121116501	-3.10244
121117001	-3.4366
121117501	-3.26145
121118001	-3.99685
121118501	-3.10244
121153001	-3.05379
121156501	4.8473
121157001	4.75658
121157501	3.31497
121172001	-3.18668
121172501	-3.4989
121240501	-3.89722
121241001	-3.34544
121434001	3.32773
121453501	-3.35359
121454001	-3.52709
121454501	-3.27092
121530501	-3.02759
121574501	-3.08599
121575001	-3.62073
121575501	-7.37674
121576001	-3.85255
121576501	-3.24178
121577001	-3.27225
121637501	3.14363
121642501	3.16399
121679001	-3.39536
121722501	3.67378
121723001	3.50847
121784501	3.50847
121821501	-3.08481
121822001	-3.11588
121822501	-3.36501
121823001	-3.56731
121831001	-3.81681
121834501	4.96635
121835001	3.9224
121873501	3.73971
121888501	3.27495
121889001	3.76145
121889501	3.62464
122022501	-3.06733
122023001	-4.59751
122023501	-4.59751
122024001	-4.43024
122025001	-3.12096
122025501	-3.92347
122045001	-3.09614
122045501	-3.44037
122084001	-3.0784
122084501	-3.0784
122085001	-3.02759
122086001	-3.19338
122086501	-3.4989
122133501	-3.09875
122134001	-3.43117
122167501	3.18241
122173001	3.04807
122303001	3.86555
122335501	3.02182
122360001	3.19299
122400501	3.18241
122464001	3.17928
122470501	3.15391
122473501	4.21513
122518001	-3.45041
122518501	-3.05651
122519001	-3.04949
122519501	-3.6461
122623001	-3.06733
122813001	-3.05651
122844501	3.33535
123112501	-4.77528
123143501	3.55647
123144001	4.1309
123144501	4.88067
123145001	3.54958
123151501	3.15391
123169001	-3.43117
123187501	-3.36501
123206001	3.93838
123258001	3.66534
123258501	4.41678
123259001	4.23194
123259501	4.91803
123260001	3.88945
123260501	5.98992
123261001	4.50483
123352501	-3.27086
123407501	4.04818
123428001	-3.58258
123428501	-5.35108
123429001	-5.79392
123429501	-4.94722
123430001	-5.96633
123430501	-4.43024
123431001	-4.76322
123431501	-3.34544
123450001	3.10588
123463001	3.38232
123559001	3.97036
123559501	3.82851
123560001	3.62464
123560501	3.48922
123581001	-5.16657
123581501	-4.66851
123582001	-6.0485
123582501	-5.70206
123583001	-3.74929
123678001	3.32277
123743001	3.10588
123825501	3.19299
123912001	3.07946
123912501	3.07946
123938501	-3.19338
123939501	-3.80905
123940001	-3.80905
123966001	3.02182
123966501	3.15391
123972001	3.35068
124037501	5.16341
124038001	3.83716
124038501	3.55024
124096501	4.23194
124097001	3.83869
124102001	4.21513
124102501	5.10252
124112001	3.01913
124112501	3.14363
124116001	-4.20062
124116501	-3.76876
124117001	-3.26232
124117501	-4.63436
124118001	-4.7178
124124001	3.04963
124148501	3.33535
124172001	3.41484
124348001	-3.38457
124349001	-3.06733
124366001	-3.02333
124419501	-3.38457
124420001	-4.02026
124485501	3.55647
124486001	3.17928
124500001	-3.82552
124530001	-3.84305
124530501	-4.01233
124531001	-3.81681
124533001	-3.63693
124533501	-3.21787
124568001	3.04956
124579501	3.504
124580001	4.90995
124657501	-3.21442
124658001	-4.39414
124658501	-3.38175
124678501	3.07054
124689501	-3.26232
124780001	4.38874
124830001	3.15391
124868001	3.49338
124956501	3.22269
124957001	4.5194
124957501	4.85541
125005001	3.00715
125012501	3.43101
125013001	4.90397
125020001	-3.51879
125020501	-3.83507
125021001	-3.87608
125021501	-3.87608
125028501	3.26443
125046501	3.41118
125068001	-3.0784
125088501	4.71116
125293001	-3.73777
125293501	-3.38457
125294001	-4.38961
125294501	-3.39536
125295001	-3.39536
125299001	-3.38457
125299501	-3.73777
125300001	-3.66558
125300501	-3.55173
125302001	-3.84734
125312501	-4.38961
125313001	-4.77035
125313501	-4.77035
125343001	-3.11867
125343501	-3.05419
125344001	-4.57426
125344501	-3.62306
125354001	-4.3733
125394501	3.14793
125395001	3.86555
125448501	3.99328
125449001	3.77143
125460501	-3.21561
125461001	-3.55454
125461501	-3.55454
125490501	3.07054
125501001	-3.05087
125548501	3.14026
125549001	4.29477
125549501	3.35522
125575501	-3.43415
125577001	-3.11147
125584501	3.78183
125585001	3.28337
125644501	-3.62081
125645001	-3.81452
125645501	-4.18306
125646001	-3.66384
125646501	-3.56476
125704001	3.33535
125733501	3.38232
125748501	3.53042
125749001	4.82986
125749501	3.19295
125758001	3.68414
125781501	3.17928
125790001	-3.13668
125790501	-3.13668
125791001	-5.33765
125791501	-6.43209
125792001	-5.72087
125792501	-5.01803
125793001	-3.06495
125811001	-3.6561
125821001	-3.47189
125823001	-3.09394
125867001	3.2306
125880501	3.17928
125881001	4.1309
125881501	3.93838
125899501	-3.78054
125900001	-4.66662
125900501	-4.02026
125901001	-4.20371
125902001	-3.39536
125932501	3.83869
126009501	-3.46989
126050501	4.00858
126054501	3.73674
126055001	3.20864
126056001	3.26554
126068501	3.37378
126086501	-3.07865
126124001	3.14793
126171001	3.04807
126171501	5.04295
126172001	3.68877
126188501	3.82851
126190501	3.68414
126191001	5.90034
126209001	-3.22781
126222001	-4.73096
126252001	-3.36501
126379001	-3.06733
126379501	-3.06733
126380001	-3.12096
126478501	-3.86147
126479001	-4.59803
126479501	-4.9436
126480001	-5.67614
126480501	-5.08806
126481001	-5.84632
126481501	-3.66558
126590501	-3.18352
126591001	-3.18352
126591501	-3.18352
126834001	-3.1343
127146501	-3.55173
127187501	-3.84031
127268001	-3.04949
127269501	-3.24052
127270001	-3.05087
127330001	-3.21561
127330501	-3.21561
127331001	-3.86147
127331501	-3.49653
127588001	3.32773
127642001	-4.57726
127642501	-4.43232
127643001	-5.223
127643501	-5.14658
127644001	-4.8854
127644501	-3.83507
127645001	-4.04208
127720001	-3.36951
127947001	-3.86147
127947501	-5.34173
127948001	-5.34173
127948501	-3.66558
127949001	-3.2679
127976001	3.74688
127976501	3.32524
127977001	3.22561
127991501	-3.66558
128041501	-4.59803
128042001	-4.59803
128042501	-5.41584
128043001	-5.20685
128043501	-4.94722
128044001	-4.66662
128104501	-3.19338
128105001	-3.6679
128105501	-3.19338
128106001	-3.19338
128106501	-3.19338
128116501	3.28063
128117001	3.6857
128174501	-3.80905
128175001	-4.99492
128175501	-6.73233
128176001	-6.01137
128176501	-4.32473
128177001	-6.02031
128177501	-5.74634
128234501	-3.19338
128236001	-3.99447
128236501	-4.32473
128381001	-3.02759
128381501	-3.02759
128441501	-3.66558
128442001	-3.45979
128442501	-3.18668
128546501	-3.1343
128613501	-3.38457
128614001	-5.74634
128614501	-4.73096
128615001	-4.13326
128615501	-4.89154
128616001	-3.02759
128658501	-3.58146
128690001	-4.32473
128690501	-4.76322
128691001	-3.66558
128719501	-3.36951
128750501	-3.19338
128917501	3.17928
128941001	-3.05379
128943001	-3.63355
128980501	-3.21561
129044001	-3.80905
129045001	-3.02759
129045501	-3.89722
129101501	-3.06733
129102501	-4.57726
129103001	-5.1271
129103501	-4.30773
129124001	-3.36951
129124501	-4.99492
129125001	-5.34259
129125501	-4.20371
129266501	3.12073
129302001	3.15391
129323001	-3.24534
129324001	-3.41585
129324501	-5.47844
129325001	-5.6475
129325501	-5.88448
129326001	-4.82407
129327001	-3.11147
129333001	-3.06733
129358501	3.07946
129364501	-3.49981
129368001	4.87595
129368501	4.94461
129369001	3.40412
129369501	3.91471
129370001	3.65025
129370501	3.17726
129397501	3.18241
129422001	-3.05379
129422501	-3.36501
129440001	-3.26232
129440501	-3.05379
129441001	-3.76876
129441501	-4.32152
129442001	-3.83507
129449001	3.14793
129469501	-3.92627
129487501	-3.51879
129488001	-3.94245
129489001	-3.6561
129503001	4.43697
129562001	-3.09875
129567001	-3.12477
129593501	-3.36951
129594001	-3.32247
129594501	-5.1271
129595001	-4.43232
129595501	-4.04208
129596001	-3.47343
129596501	-3.84734
129627001	-3.96947
129627501	-3.71916
129628001	-4.59923
129628501	-5.62252
129629001	-6.24887
129629501	-5.39078
129630001	-4.6737
129631001	-6.71962
129631501	-6.24514
129632001	-5.41584
129632501	-4.59209
129633001	-4.59209
129633501	-3.4989
129697501	-3.84031
129698001	-3.80905
129698501	-3.45979
129738001	-3.73777
129767501	-3.66558
129773001	3.14793
129774501	3.6857
129775001	3.54958
129781501	-3.86147
129782001	-3.58146
129782501	-3.9794
129783001	-3.1343
129783501	-3.86147
129784001	-3.86147
129795001	-3.55454
129795501	-3.1343
129837001	-3.74214
129857001	-3.86147
129965001	-3.62264
129966001	-3.62081
129992501	-3.02759
130040001	-3.64989
130092501	-4.58343
130093001	-3.80177
130093501	-3.21787
130164001	-3.45979
130174001	-5.12724
130174501	-6.68972
130175001	-7.37633
130175501	-5.71106
130176001	-5.33001
130176501	-4.00789
130177001	-3.80916
130267001	-3.08481
130498501	-4.48679
130499001	-3.4058
130499501	-3.3613
130500501	-3.55364
130617001	-7.58237
130617501	-9.68436
130618001	-10.6115
130618501	-5.51257
130619001	-6.41776
130619501	-6.07212
130620001	-5.02307
130620501	-3.32545
130621001	-3.07911
130656001	3.5406
130656501	3.86156
130657001	4.72371
130657501	4.72371
130662001	-3.12096
130708501	-3.48379
130710001	-3.24443
130713001	3.02182
130735001	3.66534
130774501	-3.12096
130902001	3.17928
130917001	3.10588
130917501	3.54958
130918001	3.10588
130918501	3.77143
130950001	-3.28458
130950501	-3.9189
130951001	-3.9189
130951501	-3.49981
130952001	-3.76876
130952501	-3.09875
130992001	-3.18668
130992501	-3.45979
131092001	-3.38457
131092501	-3.73777
131093001	-3.84031
131093501	-4.43024
131103001	3.28063
131103501	3.48273
131179001	-3.84031
131299001	3.49338
131299501	3.83869
131300001	3.49338
131307001	3.32287
131307501	4.18923
131308001	4.01334
131309001	5.76807
131309501	3.32773
131326001	3.28063
131326501	3.48273
131336001	3.55647
131336501	4.51874
131591001	3.32524
131592501	-3.6994
131593001	-3.05087
131593501	-3.43798
131594501	-6.01534
131595001	-6.76982
131595501	-6.38141
131596001	-3.07366
131596501	-3.79954
131597001	-3.39536
131597501	-4.48515
131636001	-3.2679
131647001	4.21513
131707001	-3.38457
131769001	-3.0784
131774501	-3.06733
131776001	-3.39536
131955001	-3.02759
132019501	-3.19338
132021501	-3.02333
132060501	3.17928
132129501	3.07946
132130001	3.48273
132130501	3.07946
132299001	-5.47608
132299501	-5.59315
132300001	-4.74611
132301001	-3.28211
132301501	-3.81088
132302001	-3.62073
132419501	3.15391
132434501	3.32773
132435001	3.32773
132457501	-3.1343
132733501	3.10588
132734001	3.54958
132734501	3.54958
132735001	3.10588
132780501	3.32773
132858001	-3.33935
132858501	-3.29962
132859001	-3.67514
132860001	-4.38961
132860501	-3.02333
132911001	3.32773
132981001	-3.80905
132981501	-3.36951
133094501	-3.86147
133095501	-5.17322
133096001	-5.57116
133096501	-5.57116
133097001	-4.59803
133097501	-4.59803
133128501	3.74688
133129001	3.74688
133129501	3.6857
133130001	3.07946
133189001	-3.58146
133189501	-5.17322
133190001	-5.17322
133190501	-4.37734
133191001	-3.49653
133191501	-3.49653
133297001	-3.86147
133297501	-4.59803
133298001	-4.9691
133298501	-4.59803
133410501	-4.37734
133445501	-3.89722
133446001	-3.80905
133446501	-3.36951
133447001	-3.36951
133447501	-3.36951
133818001	-3.58146
133818501	-3.58146
133819001	-3.58146
133909001	-3.0784
133909501	-4.24319
133986001	-3.1343
133986501	-3.49653
133987001	-4.37734
133987501	-4.37734
133988001	-3.18352
134028501	-5.17322
134072501	-3.18352
134073001	-3.58146
134073501	-3.18352
134074001	-3.18352
134127501	-3.21561
134161501	-3.4989
134277501	-3.34544
134278501	-3.02759
134445001	-3.1343
134445501	-3.1343
134446001	-3.1343
134446501	-3.1343
134510001	-3.1343
134577001	3.03788
134577501	3.09583
134599001	-3.52337
134599501	-3.47343
134643001	3.93838
134644501	4.1309
134670501	-3.27086
134671001	-4.11644
134671501	-4.20371
134692501	-4.20371
134693001	-4.4998
134693501	-4.12274
134694001	-4.12274
134694501	-3.83507
134747001	3.22269
134763501	3.55647
134795001	3.32287
134804001	-3.06733
134804501	-4.43024
134805001	-3.38457
134805501	-3.65312
134806001	-4.43024
134806501	-4.73096
134851501	-3.32247
134852001	-3.84734
134852501	-3.78054
134853001	-3.52337
134868001	3.93838
134914001	-4.57726
134997001	-4.06256
134997501	-3.05651
135081501	-3.38457
135083001	-3.87608
135083501	-3.39536
135138501	3.07946
135144501	-3.12096
135145001	-3.38457
135169001	-3.27086
135225501	-3.0784
135287501	-3.49653
135438001	-3.21561
135438501	-4.59803
135439001	-3.86147
135439501	-4.24319
135483001	-4.19767
135504501	3.78183
135505001	4.55031
135522001	-3.71916
135522501	-3.09875
135576001	-3.19338
135576501	-3.0784
135577001	-3.0784
135577501	-3.66558
135578001	-3.36951
135635001	-3.76876
135655501	3.02779
135656501	3.00225
135657001	4.11074
135662501	3.9224
135663001	4.19736
135663501	4.66705
135664001	4.29487
135664501	3.00013
135685001	3.07946
135707501	-3.6994
135708001	-3.25452
135708501	-3.6825
135709001	-4.16951
135709501	-3.49981
135710001	-3.27086
135749501	-4.30693
135750001	-5.41584
135750501	-5.52518
135751001	-3.18668
135802501	3.32773
135854001	3.00715
135854501	3.27495
135861001	-3.16175
135861501	-3.58258
135869501	3.01913
135870001	4.03232
135870501	4.17692
135871001	4.73916
135871501	4.41542
135918501	3.48273
135920501	3.74688
135979001	-3.11588
135996001	-3.21561
136044501	-4.57726
136045001	-6.1327
136045501	-6.22203
136046001	-4.57726
136046501	-4.66662
136047001	-3.22781
136120501	-3.19338
136170501	3.58462
136171001	3.27894
136172501	3.5406
136173001	3.02182
136175001	3.504
136176001	4.40606
136196501	3.28337
136234501	3.10588
136244501	-3.78054
136245001	-3.02333
136285001	-3.26284
136319501	-3.07198
136320001	-4.40516
136335501	3.12073
136367001	-3.06733
136367501	-3.22781
136398501	-4.51986
136399001	-3.76876
136405001	-3.89095
136610001	-5.11226
136610501	-4.60313
136611001	-3.66276
136611501	-4.76895
136612001	-4.93609
136612501	-4.59651
136613001	-6.09229
136645501	-3.02256
136646001	-3.07016
136664001	-3.16175
136719001	-3.80816
136722501	3.63729
136798501	-3.52337
136978001	3.19661
136992001	3.17928
136992501	3.17928
136993001	5.10252
136993501	3.28063
137113001	-5.34259
137113501	-3.78054
137193501	-3.89722
137194001	-4.22874
137194501	-5.17322
137256001	-3.18668
137256501	-3.32247
137257001	-3.16175
137386001	-4.00789
137393001	-4.71274
137393501	-4.57426
137394001	-3.27637
137394501	-3.75857
137395001	-3.58784
137541501	-3.06733
137757001	-5.59976
137757501	-3.84031
137803501	3.10588
137804001	3.10588
137829501	-3.21561
137853501	-3.0784
137854001	-3.0784
137910501	-3.80905
137911001	-4.1234
137928501	-3.18668
137929501	-4.27092
137931001	-3.38457
137950001	-3.7237
137950501	-4.8854
137969501	-3.0821
137997001	5.35521
138009501	3.18241
138010001	3.32287
138025501	-3.99685
138026001	-3.44037
138055501	-3.12096
138056001	-3.38457
138062501	-3.86147
138063501	-3.02759
138087501	5.08519
138088001	4.5194
138088501	3.89621
138089001	3.89621
138129001	-3.18668
138136501	-3.19338
138148501	-3.34544
138149001	-4.65831
138149501	-3.80905
138150001	-3.6679
138177501	4.04884
138209501	3.50847
138325501	-3.45979
138326001	-4.20371
138326501	-4.20371
138327001	-4.02026
138327501	-3.18668
138530501	-3.7237
138559501	-3.16794
138573001	3.88945
138573501	4.65882
138574001	3.32773
138626501	3.28337
138694501	4.21513
139080501	3.32773
139081001	3.54958
139081501	3.10588
139082001	3.32773
139232001	-3.52473
139243501	3.34465
139244001	3.32287
139274501	-3.38457
139275001	-3.45979
139324501	-3.81452
139325001	-4.86629
139325501	-3.24386
139326001	-5.40702
139326501	-5.51843
139327001	-3.92627
139327501	-3.18668
139455501	-3.05841
139527501	4.21323
139528001	3.27894
139561501	-3.62539
139562001	-4.51496
139586001	3.12848
139622001	3.12073
139622501	3.22611
139654501	3.58462
139655001	3.43101
139655501	3.58462
139656001	3.12848
139706001	3.78836
139706501	3.12848
139730001	-4.14885
139730501	-4.16637
139737501	-4.51986
139738001	-3.96947
139768501	3.15391
139804001	4.41678
139804501	3.02182
139899501	-3.86553
139900001	-4.59923
139900501	-3.49981
139901001	-3.05379
139901501	-3.27225
140032501	-3.49653
140132001	-3.0784
140132501	-3.19338
140133501	-4.27092
140134001	-5.67614
140134501	-5.41584
140135001	-3.36951
140222501	-3.16175
140227001	-5.94429
140227501	-4.04208
140235001	-3.24386
140300501	-4.23592
140301001	-4.02902
140301501	-3.88195
140302001	-3.73691
140302501	-3.29009
140303501	-3.29009
140321501	-3.86147
140406501	-3.05379
140456501	-4.89154
140501001	-7.77636
140501501	-5.18933
140502001	-4.77035
140502501	-3.0784
140530501	-5.05906
140531001	-4.77035
140531501	-5.65305
140532001	-4.77035
140532501	-7.03567
140533001	-6.39763
140533501	-6.60069
140546001	-4.65831
140546501	-4.32473
140687501	3.32773
140694001	3.14793
140694501	3.32524
140720001	-3.06733
140811001	-3.55454
140811501	-3.6679
140812001	-3.02759
140813001	-3.21561
140839001	-3.55454
140918001	-3.92627
140918501	-3.84734
140919001	-3.22781
140955501	3.54958
141030501	3.54958
141031001	3.10588
141049001	3.17928
141114001	3.41118
141122501	3.01624
141123001	4.89794
141123501	5.1718
141124001	4.89794
141124501	4.86575
141125001	3.8183
141138501	-3.65661
141139001	-4.00092
141139501	-4.18306
141154001	3.63729
141154501	3.00715
141159501	-3.62659
141160001	-6.38141
141160501	-3.43056
141161001	-3.24052
141184001	3.41118
141185501	4.1981
141186001	3.01311
141231001	3.15391
141236501	3.12073
141265001	-3.06495
141299001	-3.825
141299501	-5.1935
141300001	-4.36896
141488001	-4.24319
141488501	-4.24319
141489001	-4.9691
141489501	-4.9691
141490001	-4.22874
141518001	3.07946
141697001	-3.49653
141743501	-3.18352
141882001	3.10588
141882501	3.32773
142004501	-3.49653
142005001	-3.1343
142043001	-3.58146
142043501	-3.58146
142044001	-3.58146
142044501	-3.58146
142204501	3.10588
142227501	3.10588
142229001	3.55647
142229501	4.1309
142237501	-3.19338
142484501	3.10588
142687501	3.54958
142736001	-3.38457
142736501	-3.32247
142737001	-3.52337
142737501	-3.38457
142891501	3.99377
142906001	-3.24443
142907501	-3.27462
142908501	-3.64975
142909001	-4.82407
142909501	-3.2384
142910001	-3.59334
142965001	3.66534
142973001	3.07054
142973501	3.27894
142974001	4.90397
142974501	4.00858
143002501	-3.74214
143003001	-3.59788
143003501	-3.76876
143004001	-3.09875
143005001	-3.33935
143095501	-3.27225
143096001	-3.09875
143161501	4.41678
143162001	5.16579
143162501	3.8405
143163001	3.67378
143163501	3.32287
143189001	3.6857
143506001	-3.08481
143507501	-3.05841
143601001	3.14793
143632001	-3.43415
143632501	-4.06256
143634501	-3.43415
143635501	-3.24862
143636501	-4.49278
143637001	-8.00984
143637501	-10.3748
143638001	-9.30009
143638501	-9.46842
143639001	-5.37076
143639501	-4.74352
143650001	3.00715
143650501	3.05946
143667001	3.5304
143667501	3.14359
143731501	3.16399
143813001	3.02269
143880001	3.10588
143880501	3.54958
143881001	3.54958
143887501	-4.38961
143888001	-4.23712
143888501	-4.30773
143889001	-3.58258
143932001	3.07946
143932501	3.54958
143933001	3.54958
143933501	3.32773
143998501	3.30053
144034001	6.47418
144034501	7.10738
144049501	-3.02333
144059501	-3.27225
144060001	-3.04949
144065001	3.18241
144143001	-3.4989
144143501	-5.29746
144167001	-3.25104
144205501	-4.59209
144206001	-6.01137
144206501	-4.9436
144207001	-6.76498
144207501	-5.71576
144208001	-3.36951
144284001	3.48273
144285001	3.5406
144287501	3.04452
144289501	3.94684
144399001	3.504
144450501	-4.36966
144451001	-3.3373
144451501	-4.55795
144452001	-3.67156
144458001	-3.66816
144458501	-3.45041
144459001	-6.04622
144459501	-3.63151
144460001	-4.51496
144479501	3.02182
144480001	4.36629
144480501	3.66534
144481001	3.49338
144514501	-3.21561
144522501	3.10588
144523501	3.32773
144567501	3.32773
144664001	-3.05379
144674501	4.51874
144675001	5.30414
144675501	4.04818
144676001	3.504
144690001	3.10588
144727501	3.54958
144728001	3.54958
144728501	3.10588
144824501	-3.89722
144825001	-3.02759
144863501	4.95889
144864001	4.56359
144864501	3.49338
144865001	4.51874
144865501	4.1309
144866001	5.32437
144866501	4.43697
144867001	5.75021
144867501	3.22561
144905501	-3.85255
144970501	-3.52337
144972501	-4.30693
144973001	-5.84632
144974501	-3.16175
144975001	-3.79954
145046501	3.99328
145047001	4.65882
145047501	4.21513
145048001	4.21513
145048501	4.21513
145049001	3.32773
145049501	4.09392
145050001	4.29906
145050501	3.88945
145051001	3.6857
145051501	3.48273
145052001	3.07946
145101001	3.54958
145332501	3.32773
145351001	3.48273
145382501	-4.13326
145383001	-4.76322
145383501	-3.92627
145384001	-3.45979
145388001	3.10588
145427001	3.54958
145449001	-4.44157
145449501	-4.73096
145450001	-5.74634
145450501	-3.38457
145576501	3.32773
145598501	3.33954
145599001	3.55024
145599501	4.69803
145668501	4.04818
145669001	4.04818
145681501	-3.81125
145682001	-3.11147
145682501	-3.83081
145683001	-4.19079
145683501	-5.1562
145841501	-4.32473
145842001	-3.80905
145847501	3.32773
145900001	3.40926
145900501	3.68928
145901001	3.83523
145901501	3.67354
145902001	3.5238
145902501	3.55843
145936501	-3.07366
145937001	-3.51879
145969501	-3.2679
146003001	3.10588
146005501	-3.0784
147131501	-3.34544
147198501	-3.04949
147199001	-3.48379
147276501	4.21513
147394501	-4.01736
147395001	-3.51077
147396001	-3.00077
147431001	-3.96617
147441001	-4.02684
147488501	3.88945
147489001	3.54958
147532501	-3.65312
147560501	-4.65831
147624001	3.32773
147651501	-3.11588
147762001	3.32287
147762501	4.71395
147763001	3.504
147848501	-4.23712
147849001	-5.1271
147849501	-7.24445
147897501	-3.02333
147934001	-5.08806
147934501	-4.57947
147935001	-5.34259
147935501	-5.52518
147936001	-5.52518
147936501	-4.89154
148163001	3.10588
148221001	-6.09104
148221501	-4.32473
148222001	-3.80905
148222501	-3.80905
148223001	-4.76322
148242501	5.38229
148243501	4.14324
148244001	3.40553
148260001	3.15391
148260501	3.15391
148261001	4.41678
148261501	3.55647
148289001	-3.73777
148290001	-3.36951
148316001	3.10588
148316501	3.10588
148317001	3.77143
148392001	3.10588
148420501	-3.58146
148459501	-3.02759
148482001	3.32773
148504501	-3.49653
148537501	3.10588
148574001	-3.0784
148725501	3.32773
148726001	3.32773
148765501	-3.13668
148795501	-3.2679
148816501	3.28063
148838001	-3.45936
148838501	-4.16951
148839001	-3.6994
148839501	-4.76726
148840001	-5.5856
148840501	-3.45979
149056001	-3.2679
149056501	-4.65831
149083501	-4.89172
149084001	-6.49625
149084501	-5.49013
149085001	-4.59751
149085501	-6.28227
149086001	-5.41584
149171501	3.07946
149172001	3.48273
149172501	3.48273
149184501	5.98992
149185001	6.87731
149185501	6.21176
149186001	7.09916
149186501	7.09916
149187001	4.1309
149209501	-5.34794
149210001	-5.91182
149210501	-6.10298
149211001	-5.68269
149211501	-6.10298
149212001	-4.37415
149212501	-4.80316
149307001	-3.2679
149328501	-4.24319
149338501	3.27894
149347001	-3.31773
149445501	3.6857
149618501	-3.06733
149628001	-3.34544
149628501	-4.65831
149629001	-3.36951
149629501	-4.89154
149630001	-3.73777
149630501	-3.32247
149631001	-3.65312
149637001	-3.1343
149723001	3.07946
149738501	-3.3373
149751501	-3.92627
149752001	-3.02333
149763001	3.32287
149764001	3.15391
149768001	-3.63355
149831001	3.19299
149831501	3.5406
149911501	-3.2679
149912001	-3.55173
149974501	4.71116
149975001	3.88945
149975501	3.28063
149977001	3.83869
149994501	-3.34457
149998001	4.1842
150145501	3.6857
150146001	3.32773
150153001	-3.21561
150153501	-3.86147
150182501	-3.24052
150239501	-3.58146
150291001	-3.47041
150292001	-3.05087
150292501	-3.48379
150394501	-3.80905
150395001	-3.0784
150408501	-3.34544
150420001	3.49338
150474001	-3.34544
150474501	-5.74634
150475001	-5.74634
150603501	-3.55454
150606001	-3.0784
150606501	-3.02759
150619501	-4.32473
150621501	-3.19338
150622001	-3.6679
150745001	-5.41584
150745501	-5.41584
150746501	-3.21561
150747001	-3.21561
150798501	-4.13326
150799001	-3.38457
150939501	3.32773
151029501	-3.99447
151030001	-3.4989
151030501	-3.0784
151080001	3.74688
151105001	3.27495
151106001	3.35522
151150501	-4.30773
151178001	-3.22781
151178501	-4.59751
151179001	-4.57947
151179501	-3.36951
151182501	3.28063
151289501	-3.4989
151292001	-3.32247
151292501	-4.94722
151297501	-3.16175
151298501	-4.03583
151316001	3.32773
151365501	-3.22781
151366001	-3.43117
151542501	-3.4989
151543001	-3.4989
151890001	3.07946
151927501	-3.58258
151928501	-3.97834
151929001	-4.30773
151929501	-4.17594
151930001	-3.43117
152006501	-3.34544
152007001	-4.59209
152050001	-3.06733
152051001	-4.76322
152051501	-6.36661
152052001	-6.36661
152450001	3.54958
152450501	3.32773
152451001	3.99328
variableStep chrom=chr6 span=2000	
3452001	3.32773
3461501	3.14793
3462001	3.17928
3492001	-3.1343
3492501	-6.84486
3493001	-6.09104
3493501	-6.09104
3494001	-4.59803
3494501	-3.89722
3495001	-3.89722
3540501	-3.02759
4151501	-3.9794
4152001	-3.58146
4369001	3.32773
4627501	-3.6679
4628001	-3.34544
4628501	-3.86147
4658001	-4.22874
4658501	-3.86147
4689001	3.32287
4691501	3.17928
4692001	3.36724
4852001	-3.26232
4863001	-3.02759
4900501	-3.34544
4937501	-3.21561
4975501	3.02182
4977001	5.32437
4978001	4.21513
4994001	-3.55454
4994501	-3.55454
4995001	-3.55454
5061501	3.04807
5109001	-3.92627
5109501	-3.73777
5110001	-5.03516
5110501	-5.34259
5111001	-5.18933
5374501	-3.18352
6134001	3.36724
6144501	3.07946
6306001	-3.89722
6306501	-3.89722
6307001	-4.22874
6486001	-3.18352
6486501	-3.58146
6487001	-3.58146
6487501	-3.58146
6817001	3.09168
6955501	-3.6679
6956001	-5.9691
6956501	-5.9691
6957001	-5.9691
7072501	-3.1343
7506501	4.23194
7507501	3.99328
7508001	3.32773
7508501	3.32773
7511001	3.10588
7511501	3.54958
7512001	3.32773
7512501	3.32773
7513001	3.10588
7748501	-3.9794
7749001	-3.9794
7749501	-3.1343
7792501	4.09392
7793001	4.1309
7793501	4.23194
7794001	4.54447
7794501	4.00858
7795001	4.5194
7795501	5.35985
7796001	4.21323
7796501	3.73971
7797001	3.43101
7937501	-3.58146
7938001	-3.58146
8017501	-4.1234
8018001	-4.65831
8018501	-5.33427
8019001	-4.99492
8019501	-3.21561
8020001	-5.34173
8020501	-5.34173
8158501	3.43101
8159001	3.58462
8159501	3.19299
8160001	3.78836
8160501	4.85541
8161001	5.50226
8222501	3.99328
8230001	-3.0784
8301001	-4.23712
8301501	-3.33935
8303001	-3.05311
8364501	-3.26232
8442501	3.10588
8443001	3.10588
8451001	-3.67514
8451501	-3.19183
8452001	-3.22781
8579001	-4.04208
8580001	-3.11588
8580501	-3.09875
8584501	-3.58146
8585001	-3.9794
8587501	-3.11588
8588001	-3.96947
8588501	-3.07366
8589001	-3.89844
8589501	-6.4896
8590001	-7.6832
8590501	-6.4033
8591001	-5.27203
8591501	-4.32152
8592001	-3.76876
8596001	-4.14214
8596501	-5.67844
8597001	-5.01803
8611001	-3.43117
8612501	-3.0784
8936001	-4.59209
8936501	-5.71576
8937001	-4.9691
8937501	-4.9691
8938001	-4.9691
8938501	-5.34173
8939001	-7.16292
8992501	3.10588
8993001	3.32773
11232501	3.32773
11233001	3.32773
11984001	-3.18352
12018501	-3.34544
12077501	-3.99447
12299001	3.99328
12302501	-5.20685
12303001	-8.35674
12303501	-3.66558
12658501	-3.9794
12659001	-3.58146
12659501	-3.58146
13021001	4.00789
13242001	-3.49653
13243501	-4.48515
13244001	-4.30773
13244501	-4.12274
13245001	-4.12274
13539501	3.10588
13548001	-3.02333
13549001	-3.45979
13569001	3.10588
13748001	-3.18352
13820001	3.46428
13820501	4.54705
13821001	6.45364
13821501	6.30017
13822001	6.86207
13822501	6.87445
13823001	4.02412
14470501	-3.58146
14899501	-3.21561
14900001	-3.21561
14900501	-4.59803
14901001	-4.24319
14901501	-5.29746
15121001	-3.58146
15121501	-3.9794
15122001	-3.58146
15122501	-3.58146
15123501	-3.1343
16160001	-3.58146
16160501	-3.86147
16161001	-4.22874
16161501	-3.02759
16162001	-3.02759
17073501	-3.55454
17104001	3.07946
17193501	-3.96617
17194001	-3.96617
17194501	-4.76322
17195001	-4.9436
17195501	-3.86147
17196001	-3.49653
17196501	-3.49653
17225001	-3.18352
17329001	-3.18352
17502501	3.54958
17563501	-3.18352
17564001	-3.58146
17577001	3.32773
17607001	3.93838
17607501	3.36724
17626501	3.88945
17709501	3.32773
17766501	3.15391
17767501	3.17928
17770001	-3.18668
17815501	-3.32247
17816001	-3.32247
17828501	-3.45979
17884501	4.71116
17885001	4.50483
18347001	3.22561
18387501	-3.36501
18388001	-3.59788
18388501	-3.56731
18389001	-3.08481
18389501	-3.05841
18394001	3.12848
18434001	-3.36951
18477001	3.32773
18790501	3.10588
20626001	-3.18352
20626501	-3.18352
21160001	-3.21561
21322501	3.02182
21517001	-4.22874
21517501	-3.55454
21962001	3.54958
22131501	-3.21561
22340001	3.28063
22823001	-3.12096
22829501	-3.19338
22831001	-3.02759
22876001	-3.58146
22876501	-3.58146
23384501	-3.1343
23584001	3.48273
23584501	3.07946
23586001	3.77143
23586501	3.77143
23587001	3.10588
23712001	-3.45979
23712501	-4.27092
23713001	-4.13326
23713501	-3.45979
24397501	-3.49653
24398001	-4.37734
24398501	-3.1343
24845501	-3.1343
24846501	-3.18352
25119501	-3.18352
25120001	-3.18352
25697501	-3.6679
25806001	-3.18352
25806501	-3.18352
26332501	-3.21561
27708501	-3.18352
27917001	3.54958
27938001	-3.49653
28059501	3.10588
28070501	-3.1343
28091501	-3.21561
28288501	-3.89722
28289001	-3.34544
28289501	-3.55454
28391501	-3.02759
28462501	4.88067
28463001	6.65546
28463501	6.87731
28464001	5.98992
28635001	-3.39536
28635501	-3.67514
28638001	-3.12096
28654001	3.688
28654501	4.03905
28655001	3.28337
28666001	3.18241
28688001	3.32773
28688501	3.54958
28746501	-3.43056
28753001	-3.28458
28785001	-3.07198
28881501	-3.49981
28882001	-3.51879
28882501	-3.29962
28883001	-3.79954
28972001	-3.05074
28972501	-3.43172
29034501	3.36724
29035001	4.09392
29066001	-3.18668
29066501	-3.58258
29067501	-3.36501
29068001	-3.83507
29068501	-4.51986
29075501	3.17928
29110501	3.38232
29111001	3.38232
29153501	3.32524
29165001	3.99297
29165501	3.55024
29344001	-4.12274
29393501	-3.2679
29394001	-3.2679
29394501	-3.55173
29414001	3.10588
29526501	3.6857
29527001	3.74688
29527501	3.93838
29528001	4.71395
29756501	-3.6679
29762501	3.54958
29774001	3.02182
29792501	-3.32247
29802001	-3.39536
29894001	3.32773
29936001	-3.02759
29977001	3.07946
29977501	3.28063
29978001	3.28063
30013001	-3.21561
30040001	4.43697
30040501	5.10252
30041001	5.10252
30041501	5.54622
30042001	3.36724
30051501	3.36724
30087501	3.28063
30088001	3.88945
30088501	4.09392
30089501	3.88945
30104001	3.10588
30159001	3.07946
30219501	-3.47343
30220001	-3.43117
30220501	-3.13668
30253001	3.36174
30254501	3.14363
30256001	4.00858
30318501	-3.43117
30321001	-4.20371
30425001	3.28063
30425501	3.93838
30426001	4.1309
30488001	-3.65312
30503001	-3.01516
30503501	-3.43415
30506001	-4.59751
30585001	-3.02759
30585501	-3.02759
30624501	-3.43366
30625001	-3.43366
30625501	-3.43366
30626001	-3.24386
30626501	-3.43056
30627001	-3.06495
30687001	-3.48537
30687501	-3.43074
30688501	-3.10241
30689001	-5.30197
30689501	-3.56476
30694501	-3.6461
30695001	-4.23592
30695501	-3.51879
30696001	-3.54113
30756501	3.02182
31014501	3.58462
31015001	3.19299
31033001	3.16399
31033501	3.3064
31051001	3.9121
31051501	5.63485
31052001	4.7396
31052501	4.46482
31063501	3.51756
31064001	3.62329
31080001	4.09463
31080501	3.99297
31081001	3.84401
31097501	3.76253
31098001	4.20813
31098501	3.46823
31131501	3.01311
31161501	3.01178
31163001	4.07667
31163501	5.02908
31164001	5.56085
31164501	5.40304
31165001	3.15805
31165501	3.45148
31166001	3.72897
31240501	4.20493
31248001	4.14324
31248501	3.61736
31291501	-3.31773
31310001	-4.48515
31319001	-3.49981
31339001	3.504
31339501	3.86555
31348001	3.53884
31348501	3.2802
31349001	3.7198
31349501	3.54141
31350001	3.73847
31350501	4.13016
31472001	-3.13094
31472501	-3.99591
31473001	-4.18306
31473501	-5.37076
31474001	-4.76522
31474501	-3.99685
31483501	-4.59209
31484001	-4.24319
31484501	-3.99447
31485001	-4.65831
31485501	-3.6679
31557501	-3.34544
31558001	-3.89722
31558501	-3.89722
31567501	-3.55454
31568001	-3.89722
31568501	-3.19338
31682001	-3.18352
31682501	-4.59803
31683001	-3.34544
31780501	-3.19338
31781001	-3.6679
31781501	-3.45979
31882501	3.54958
31883001	3.54958
31883501	4.21513
31884001	3.54958
31884501	3.32773
31885001	3.17928
31997001	-3.86147
32120001	-3.19338
32120501	-3.89722
32121001	-3.89722
32121501	-5.34173
32122001	-5.29746
32122501	-4.9436
32167001	-4.20062
32167501	-4.14214
32168001	-5.50598
32168501	-5.60306
32169001	-3.54113
32323001	3.28063
32328001	3.19299
32328501	4.86712
32364501	3.88945
32365001	4.88067
32365501	4.09392
32366001	3.6857
32395001	-3.62539
32395501	-4.01844
32396001	-4.03688
32396501	-3.05074
32418501	-3.36501
32423001	-3.27225
32424001	-3.29962
32424501	-4.07635
32431001	-3.26232
32432001	-3.45936
32439001	-3.47343
32439501	-3.19183
32491001	-3.12096
32532501	3.33954
32603001	-3.86147
32603501	-3.86147
32604001	-3.86147
32604501	-3.1343
32605001	-3.1343
32646501	3.32773
32659001	-3.27086
32666501	3.32773
32880501	3.07946
32881001	3.07946
32953501	-4.13326
32954001	-4.30693
32954501	-4.30693
32955001	-3.73777
32955501	-3.73777
32994501	-3.84031
32995501	-3.45979
32996001	-3.45979
33396501	3.88945
33397001	3.28063
33397501	3.28063
33398001	3.99328
33461501	-3.80905
33462001	-5.29746
33462501	-3.34544
33468001	-3.0784
33469001	-3.0784
33469501	-3.34544
33551001	3.28063
33561001	-3.55454
33561501	-3.55454
33633001	3.14793
33633501	3.88945
33704001	-3.19338
33993501	-3.80905
34004001	3.88945
34004501	3.28063
34106501	4.18798
34167001	3.10588
34167501	3.54958
34168001	3.10588
34269001	3.07054
34349001	-3.34544
34508501	-3.18352
34706501	-4.02026
34710001	3.49338
34710501	3.02182
34719501	3.54958
34720001	3.77143
34720501	3.54958
34766501	-3.21561
34767001	-3.34544
35029001	-3.96617
35131501	-3.06733
35204001	3.01178
35257001	-3.34544
35257501	-3.4989
35258001	-3.0784
35279501	3.99328
35280001	3.77143
35280501	3.54958
35331501	-4.03583
35467501	3.10588
35468001	3.10588
35473501	-3.02333
35477001	3.10588
35581001	-4.22874
35581501	-3.02759
35582001	-3.02759
35640001	-3.34544
36387001	-3.65312
36387501	-3.02333
36389501	-3.02333
36506501	-3.9794
36532001	-4.37734
36532501	-3.58146
36533001	-4.37734
36533501	-4.37734
36541501	3.10588
36594001	-3.58146
36624501	-4.24319
36625001	-4.9436
36625501	-3.80905
36696001	3.07946
36721001	3.17928
36721501	3.6857
36722001	3.55647
36750501	3.32287
36815501	-3.49653
36923501	4.51874
36924001	3.32524
36924501	3.74688
36925001	3.6857
36973501	3.74688
37005001	3.33954
37229501	-3.2679
37246501	-3.69258
37330001	-3.34544
37331501	-3.19338
37345501	-3.02333
37362001	-3.34544
37378501	3.66534
37549501	-3.1343
37582501	-3.18352
37679001	-3.18352
37728501	-3.58146
37729001	-3.9794
37729501	-3.9794
37730001	-3.1343
37730501	-3.1343
37823501	-3.4989
37886001	-3.12096
37887501	-4.43232
37888001	-3.67514
37888501	-3.63355
37889001	-3.52337
38014501	5.08519
38015001	5.57275
38015501	3.47561
38016001	3.55024
38016501	3.48766
38067001	3.17928
38138001	-3.47343
38153501	3.33954
38154001	3.48766
38154501	3.47561
38158501	-3.54113
38172501	-3.80905
38173001	-5.33427
38173501	-4.13326
38174001	-3.38457
38175001	-3.36501
38346001	-4.9436
38346501	-6.46744
38347001	-5.34173
38347501	-3.99447
38384001	-3.07267
38384501	-3.59537
38386501	-3.07198
38503501	3.04963
38624001	-3.67514
38641501	-3.13668
38654001	-3.48379
38654501	-4.43541
38655001	-4.16951
38655501	-4.43541
38728001	-3.21561
38842501	-3.34544
38843001	-4.59803
38843501	-3.86147
38895001	3.10588
38931001	-4.22874
38946501	-3.0784
38986501	-3.09875
38987001	-3.76876
38987501	-3.29962
39002501	-3.86553
39003001	-5.65908
39003501	-5.59976
39004001	-3.07366
39070001	-3.96617
39070501	-4.65831
39089001	3.77143
39089501	3.10588
39130501	-3.9794
39154501	3.46151
39155001	4.57115
39198501	-3.02759
39209001	-4.57726
39334501	3.10588
39335501	3.10588
39417001	3.28063
39417501	4.23194
39421001	-4.43541
39421501	-3.51879
39422001	-3.11588
39422501	-4.07635
39448001	3.27894
39500001	-3.92627
39511501	-4.69009
39512001	-3.81452
39512501	-3.43162
39513001	-4.42692
39513501	-4.2211
39514001	-3.63796
39520001	-3.27086
39521001	-4.94722
39521501	-6.1327
39522001	-6.91772
39522501	-5.48033
39523001	-4.87851
39523501	-5.12039
39524001	-4.9871
39612001	3.99328
39628001	-3.4989
39628501	-3.21561
39819501	-5.85704
39820001	-6.9681
39820501	-4.09529
39841001	3.12848
39841501	3.43101
39860501	3.99328
39861001	3.77143
39922501	3.36724
39960001	3.69642
39960501	6.06279
39961001	6.00435
39961501	4.05407
39989501	4.18798
39990001	3.86156
39990501	4.18923
39991001	5.701
39991501	5.35521
39992001	4.41678
40001001	3.19309
40001501	3.22611
40087001	3.48766
40087501	4.00858
40088001	3.50847
40088501	4.17794
40089001	3.38232
40089501	3.34465
40137501	3.07946
40228001	-3.19338
40228501	-3.19338
40229001	-4.1234
40229501	-5.29746
40230001	-3.55454
40230501	-4.24319
40231001	-3.89722
40248501	3.54958
40249001	4.21513
40249501	4.21513
40250001	3.32773
40250501	3.77143
40251001	3.99328
40255001	-3.2679
40314001	-4.24319
40314501	-3.6679
40315001	-4.24319
40381001	-4.20406
40381501	-4.55819
40382001	-5.51257
40382501	-4.75914
40383001	-3.67596
40775501	-3.9794
40776001	-3.9794
40776501	-3.9794
40777001	-4.37734
40777501	-3.49653
40778001	-3.49653
41004501	3.28063
41070001	-3.2679
41218001	-3.58146
41431001	-3.18352
41431501	-3.18352
41432001	-3.18352
41432501	-3.18352
41564001	3.33535
41564501	3.26234
41565001	3.58462
41565501	3.47561
41566001	4.18798
41566501	3.27894
41710501	-3.32247
41711001	-4.23712
41711501	-3.67514
41712001	-3.19183
41712501	-3.19183
41722501	-4.37734
41723001	-4.59803
41723501	-3.1343
41724001	-3.34544
41735501	-4.37734
41736001	-4.37734
41736501	-4.77528
41737001	-4.77528
41737501	-3.86147
42179001	3.99328
42305501	-3.25104
42371001	-3.1343
42371501	-3.1343
42372001	-3.9794
43286501	3.54958
43287001	3.77143
43287501	3.54958
43288001	3.32773
43609501	3.54958
43610001	3.10588
45574501	-3.1343
45575001	-3.1343
45575501	-3.1343
45576001	-3.1343
45820501	-3.58146
46186001	-3.9794
46186501	-4.37734
46467501	4.65882
46468001	5.10252
46468501	4.88067
46469001	4.65882
46469501	3.99328
46470001	3.99328
46627001	-3.2679
46819001	-3.58146
46841501	-3.49653
46842001	-4.37734
46842501	-4.37734
46843001	-4.37734
46843501	-4.37734
46844001	-4.37734
47219001	3.36724
47219501	3.28063
47220001	3.28063
47220501	3.77143
47238001	-3.21561
47238501	-3.21561
47239501	-3.55454
47436001	3.88945
47436501	3.07946
47438001	3.54958
47466001	-4.89154
47466501	-3.80905
47467001	-3.36951
47484001	-3.9189
47511001	3.77143
47511501	3.77143
47512001	3.77143
47512501	3.77143
47513001	3.10588
47759501	3.3064
47760001	4.1135
47760501	5.49724
47761001	4.12069
47761501	3.82668
47762001	4.23777
47762501	3.62329
47763001	3.22588
47814001	-3.0784
47815501	-3.45979
47825501	-3.32247
47857001	3.36724
47857501	4.1309
47861001	-4.22874
47861501	-3.02759
47864001	3.28063
47864501	3.07946
47910501	3.34465
47914001	-4.42692
47935001	4.09392
47935501	5.10252
47936001	3.54958
47976501	3.17928
47977001	3.32524
47977501	4.23194
48017001	-5.05906
48017501	-4.27092
48061001	-3.02759
48159501	-3.55454
48160001	-3.89722
48160501	-3.89722
48380501	-3.36951
48381001	-3.36951
48381501	-3.47343
48387501	3.68414
48400001	-3.19183
48430501	-3.19338
48476001	3.48273
48476501	3.88945
48477001	3.17928
48477501	3.88945
48478001	3.28063
48546001	-3.79306
48553501	3.9121
48554501	3.32524
48582001	3.17928
48660501	3.10588
48796501	-3.55454
48798001	-3.1343
49007001	3.15391
49007501	3.15391
49128501	-3.9794
49129001	-3.1343
49129501	-3.1343
49130001	-3.1343
49198001	4.51874
49309001	3.07946
49309501	3.07946
49317001	3.27894
49317501	3.12073
49467501	3.28063
49468001	3.28063
49553001	-3.49653
49553501	-3.49653
49588501	3.10588
49592501	-3.1343
49608501	3.32773
49609001	3.10588
49646001	-3.0784
49646501	-3.4989
49923001	-3.12096
50065501	3.18241
50066501	4.60264
50067001	3.18241
50115001	3.10588
50115501	3.32773
50116001	3.54958
50127501	-4.65831
50128001	-4.13326
50128501	-3.27086
50147001	4.43697
50158001	3.17928
50169001	3.88945
50250001	-3.22781
50251001	-3.74214
50314501	-3.45041
50315001	-3.48379
50315501	-3.24386
50316001	-3.62081
50321501	-3.08481
50322001	-3.83507
50322501	-3.56731
50323001	-3.76876
50323501	-4.4002
50324001	-3.29962
50360001	-3.66816
50360501	-4.8477
50361001	-6.40706
50361501	-6.40706
50362001	-3.99591
50362501	-4.18306
50435501	-3.2679
50436001	-4.32473
50436501	-3.02759
50437001	-3.49653
50627001	3.54958
50627501	3.17928
50673001	-3.58146
50700001	-3.9794
50700501	-3.9794
50704501	3.32773
50705001	3.10588
50893001	3.10588
50896501	-3.4989
50897001	-3.34544
51005001	-3.0784
51312501	3.68414
51313001	3.504
51313501	4.1309
51314001	4.32437
51352001	-3.58146
51352501	-4.37734
51422501	4.45847
51517501	-3.38457
51518001	-3.65312
51518501	-3.45979
51519001	-3.36951
51520001	-3.34544
51537001	-3.44335
51537501	-3.44335
51538001	-4.36896
51546501	-3.6561
51547001	-4.31675
51579501	-3.19338
51580001	-3.19338
51580501	-3.19338
51581001	-3.0784
51584501	3.99328
51585001	3.32773
51694001	3.07946
51707001	3.10588
51721001	3.10588
51750501	3.32773
51825001	3.10588
51825501	3.10588
52010501	3.28063
52161501	-3.55454
52453001	-3.1343
52453501	-3.18352
52482001	-3.02759
52482501	-3.02759
52570001	3.10588
52598501	-3.02759
52804501	-3.58258
52859501	3.14793
52861001	3.55647
52911001	3.36724
52963501	-3.6679
52991001	3.07946
52991501	3.48273
52998001	-3.55173
52998501	-4.43024
52999001	-4.59751
52999501	-3.84031
53000001	-3.84031
53018501	-3.28458
53019501	-3.2679
53020501	-3.80905
53021001	-3.34544
53254001	-3.02759
53255001	-3.18352
53416001	-5.29746
53416501	-5.29746
53417001	-4.99492
53417501	-4.99492
53418001	-4.99492
53418501	-4.9436
53419001	-6.09104
53769501	-3.08599
53859501	-3.19338
54002001	-3.06733
54002501	-3.18668
54003001	-4.43024
54078501	-3.33935
54085501	-3.86147
54144501	-3.16175
54145001	-3.27086
54178501	-3.25452
54213001	3.14793
54312501	-3.02759
54321001	-4.17594
54382501	3.27367
54383501	4.02196
54385501	3.40553
54414501	3.33954
54415001	5.90034
54415501	4.78946
54416001	4.78946
54420501	4.04818
54421001	4.23194
54421501	4.97719
54422001	4.60264
54422501	4.01334
54423001	4.41678
54423501	3.5406
54477501	-4.03583
54478001	-3.74214
54517001	-3.09026
54519001	-3.27225
54519501	-4.43232
54520001	-4.04208
54520501	-3.16175
54521001	-3.43117
54522001	-3.06733
54527001	3.10588
54527501	3.10588
54528001	3.99328
54528501	3.77143
54549001	4.29906
54677501	3.77143
54678001	3.99328
54678501	3.10588
54737501	-3.18668
54738001	-3.0784
54755501	-3.18668
54756001	-3.12096
54782501	3.10588
54920001	-3.34544
54920501	-3.45979
54921501	-3.59788
54987001	-3.07016
55022501	-3.63355
55023001	-3.33935
55025501	-3.39536
55026001	-3.47343
55026501	-4.38961
55027001	-4.13326
55027501	-3.45979
55028001	-3.0784
55028501	-4.11644
55031001	-3.06733
55103501	-3.02759
55104001	-3.02759
55104501	-4.22874
55201001	3.32524
55201501	4.01334
55250001	-3.0784
55252501	-3.45979
55253001	-3.96617
55253501	-3.0784
55292001	3.10588
55332501	3.02182
55386001	4.78946
55436501	3.8405
55443001	-3.85255
55443501	-4.53989
55464501	-3.2679
55731001	3.32773
55731501	3.54958
55732001	3.54958
55732501	4.21513
55733001	4.65882
55734001	3.07946
55740501	-3.64989
55741001	-3.23641
55742001	-3.18398
55743001	-3.72652
55743501	-4.04264
55758001	-4.16951
55758501	-4.96386
55759001	-3.31773
55819001	-3.21561
55820001	-3.55454
55820501	-4.9436
55821001	-3.36951
55822001	-3.0784
55899501	-3.22781
55900001	-3.22781
55900501	-3.22781
55972001	-3.18352
56470501	-3.18352
56471001	-3.18352
56519001	3.28063
56519501	3.6857
56520001	3.07946
56669001	3.28063
56675501	3.77143
56676001	3.54958
56778501	3.54958
56779001	3.32773
56781501	3.05946
57498001	-3.1343
57500001	-3.0784
57522501	-3.43117
57525501	3.10588
57526001	3.32773
57553001	3.07946
57553501	4.29906
57651501	-3.23464
57653501	-4.43484
57654001	-5.06033
57654501	-4.00955
57709001	-3.18668
57709501	-4.44157
57710001	-3.80905
57710501	-4.13326
57711001	-3.45979
57711501	-4.89172
58811501	-3.84031
58812001	-3.84734
58814001	-3.38457
58906001	-3.32247
58907001	-4.32473
58907501	-3.19338
58977001	4.21513
58977501	3.77143
59160501	-3.07366
59161001	-3.45979
61058501	-3.9794
61250001	-3.02759
61258501	3.07946
61339501	-3.21561
61607501	-3.18352
63205501	-3.01516
63294501	-3.49653
63295001	-3.49653
63295501	-3.86147
63296001	-3.21561
63362501	-3.18352
65011001	-4.24319
65011501	-5.29746
65012001	-3.86147
65067501	3.32773
65488501	-3.55454
65489001	-3.19338
65622001	-3.33935
65622501	-3.13668
65623001	-3.43117
65864001	-3.49653
65867001	-3.2679
66426001	-3.18352
66426501	-3.58146
66484001	-3.24443
66498501	-3.18352
66499001	-3.18352
66976501	-3.34544
67078501	-3.43117
67079001	-4.57726
67156501	-3.18352
67157001	-3.18352
67267501	3.70037
67268001	3.58462
67322001	-3.49653
67322501	-3.49653
67383501	-3.21561
68318501	-3.58146
70684501	-3.9794
70685001	-4.77528
70685501	-4.59803
70686001	-4.59803
70686501	-4.24319
70687001	-4.59209
70716001	3.07946
70772001	-3.19338
70772501	-3.59788
70773501	-3.07865
70774001	-3.26145
70774501	-3.25587
70807501	-3.43117
70822001	3.19661
70822501	3.61736
70823001	3.86156
70823501	3.6857
70824001	3.54958
70860001	-4.1234
70969501	3.32773
70970001	3.10588
71341501	3.28063
71370001	4.41678
71370501	4.23194
71371001	3.50847
71371501	4.01334
71372001	3.83869
71372501	3.49338
71475501	-3.0784
71522001	-3.58258
71522501	-4.30693
71585001	-3.34544
71585501	-5.65345
71586001	-5.65345
71586501	-5.65345
71587001	-4.59209
71587501	-3.55454
71588501	-3.1343
71650001	-3.34544
71653001	-3.02759
71691001	-3.45041
71692001	-3.89844
71692501	-3.27225
71827501	3.10588
71942001	-3.26232
71942501	-3.6994
71943001	-3.31773
71943501	-3.59788
71996001	-3.02759
71997501	-3.6679
71998001	-3.99447
72005501	-3.12096
72006501	-3.06733
72029001	-3.86147
72029501	-4.22874
72033501	-3.02759
72047501	3.54332
72055501	3.28063
72056001	3.07946
72131001	-3.92627
72131501	-3.45979
72152501	-3.19338
72153001	-5.84632
72153501	-3.18668
72155001	-3.12096
72155501	-3.92627
72156001	-5.05906
72157501	-3.2679
72163501	3.18241
72165001	3.32287
72193001	4.51874
72193501	3.5406
72250001	-3.2679
72270001	-4.76618
72270501	-3.97834
72271501	-4.27092
72275001	4.21513
72319501	-4.00606
72320001	-4.39656
72320501	-4.65182
72321001	-5.52684
72321501	-3.24701
72322001	-3.62306
72322501	-3.88075
72341001	-3.63151
72341501	-3.24862
72380001	3.56902
72380501	6.03439
72449001	3.10588
72469501	-3.81452
72470001	-3.81452
72470501	-3.24166
72471001	-3.28458
72477001	-3.34544
72506501	-3.06733
72507501	-3.29962
72508001	-3.49981
72508501	-4.00042
72509001	-3.33935
72510501	-3.55173
72517501	-3.08481
72518001	-3.02333
72523501	-3.22781
72524001	-3.97834
72555001	3.49338
72555501	3.18241
72579001	3.48273
72711501	-5.71576
72712001	-7.60239
72712501	-7.60239
72713001	-5.33427
72713501	-5.33427
72714001	-5.41584
72714501	-4.32473
72803501	-3.2679
72901501	-3.0784
72902001	-3.99447
72902501	-3.4989
73013001	-3.06733
73013501	-3.96617
73037001	-3.21561
73037501	-3.86147
73168501	-4.37734
73169001	-5.29746
73169501	-4.65831
73170001	-5.96633
73215001	3.32524
73215501	4.04818
73462001	-3.18352
73462501	-3.18352
73463001	-3.18352
73609001	3.54958
73609501	3.54958
73610001	3.54958
73610501	3.77143
73629501	-3.18352
73630001	-3.18352
73630501	-3.18352
73631001	-3.58146
74224001	-3.18352
74882001	-3.58146
74882501	-3.58146
74883001	-3.58146
75613501	-3.18352
75614001	-3.18352
75614501	-3.18352
75615001	-3.18352
75615501	-3.18352
75616001	-3.18352
75860001	-3.18352
75860501	-3.18352
75861001	-3.18352
75861501	-3.18352
75862001	-3.18352
76839001	-3.18352
76839501	-3.18352
76877001	-3.9794
76877501	-3.58146
76878001	-3.58146
76990001	-3.49653
77065001	-3.21561
77244501	-3.12096
77326501	-4.37734
77327001	-4.59803
77327501	-4.24319
77425501	-3.12096
77437501	-3.34544
77438001	-3.34544
77527001	-3.32247
77546501	-3.02759
77676501	-4.24319
77677001	-4.32473
77718001	-3.4989
77719001	-3.86147
77719501	-3.21561
77919001	3.99328
77919501	4.43697
77920001	4.43697
77920501	4.21513
78466501	3.48273
78496501	-3.18352
78497001	-3.18352
78499001	-3.02759
78600001	-3.1343
78600501	-3.1343
78601001	-3.1343
78602001	-3.18352
80002501	-3.49653
80137001	-3.86147
80137501	-3.86147
80138001	-3.1343
80138501	-3.9794
80217501	-3.1343
80314501	-3.86147
80315001	-3.86147
80431501	-3.2679
80432001	-3.2679
80432501	-3.2679
80433001	-3.2679
80434501	-3.34544
80440501	-3.02759
80441001	-3.34544
80443501	-3.18352
80807001	-3.02759
80807501	-3.02759
80808001	-3.89722
81329501	-3.86147
81330001	-3.86147
81338001	-3.18352
81423501	-3.02759
81471001	-3.18352
81471501	-3.18352
81574001	-3.0784
81609001	-3.38457
81664501	-3.19338
81742501	3.07946
81744501	3.10588
81872001	-3.43172
81917001	-3.70671
81918001	-3.02759
81933501	-3.1343
81934001	-3.1343
81969001	-3.34544
81969501	-3.34544
81970001	-3.34544
81970501	-3.34544
81974001	3.10588
82021501	4.29906
82036501	-5.17322
82037001	-4.59803
82037501	-4.9691
82038001	-4.9691
82038501	-4.24319
82070001	-4.44157
82070501	-6.36661
82071001	-4.24319
82189501	3.32773
82370501	-3.02759
82371001	-3.21561
82439001	3.10588
82547501	-3.02759
82548501	-3.6679
82549001	-4.24319
82549501	-4.22874
82550001	-3.86147
82550501	-3.49653
82633501	-3.18352
82648501	-3.2679
82686001	-3.12096
82686501	-3.55173
82837001	-4.1234
82837501	-3.80905
82847501	-3.21561
82848001	-3.55454
82848501	-3.21561
82905501	-3.02759
82906001	-3.6679
82908001	-3.36951
82908501	-3.84734
82909001	-3.02333
82921501	-3.18668
82929001	-3.34544
82945501	4.35309
82977001	-4.59803
83017501	3.48273
83042501	-3.12096
83044001	-3.18668
83089501	3.32277
83109501	-3.12098
83128001	3.0994
83129501	3.26469
83130001	3.08337
83204501	3.74688
83205001	3.14793
83230001	3.32773
83230501	3.54958
83272001	-4.85045
83272501	-3.52337
83305501	3.12073
83315001	3.27894
83315501	4.72371
83316001	3.38232
83361501	3.5262
83362001	4.12618
83375001	3.43823
83426501	4.29906
83427001	4.29906
83475501	-3.12096
83476001	-4.11644
83476501	-3.78054
83477001	-3.19183
83477501	-4.11644
83496501	3.50847
83497001	3.18241
83713001	-3.66558
83713501	-3.80905
83714001	-5.08806
83723501	-3.24052
83724501	-3.85731
83725001	-4.00407
83725501	-4.55656
83726001	-4.00789
83783501	3.32287
83803501	-3.02759
83841001	-3.80905
83841501	-4.32473
83879501	4.04818
83880001	3.86555
83881501	3.48273
83893001	3.93838
83893501	3.88945
83997501	-5.67614
83998001	-7.82465
83998501	-7.06495
83999001	-5.03516
83999501	-4.38961
84000001	-3.7237
84042001	3.28063
84042501	3.48273
84043001	4.65882
84043501	5.54622
84044001	4.91803
84144501	-3.73777
84145001	-3.66558
84145501	-3.2679
84378001	-3.39536
84379001	-3.13668
84385501	-3.4989
84386001	-5.41584
84386501	-4.32473
84387001	-3.36951
84395501	-3.55173
84589501	-3.86147
84590001	-3.86147
84721501	-3.18668
84724001	-4.66662
84724501	-4.11644
84858501	-3.19338
84907501	3.10588
84912501	-3.55173
84913001	-3.38457
84913501	-3.36951
84914001	-3.80905
84914501	-3.36951
84922001	3.54958
84922501	3.32773
84923001	4.43697
84939001	-3.36951
84939501	-3.4989
85000001	3.07946
85011501	-3.84734
85012001	-3.16175
85012501	-3.13668
85013001	-3.09875
85013501	-3.09875
85077001	-3.96617
85077501	-3.38457
85141501	3.26469
85142001	4.34837
85142501	4.40435
85143001	6.31712
85143501	4.02196
85144001	3.01178
85147001	4.29906
85147501	3.504
85148001	3.8405
85160501	-4.16951
85162001	-3.63355
85176001	3.73971
85176501	4.86712
85184501	-3.04949
85185001	-4.42692
85185501	-4.00092
85186001	-4.02293
85193501	-4.1234
85194001	-3.66558
85194501	-5.41584
85195001	-4.44157
85195501	-5.41584
85226001	-3.22353
85244001	-3.09875
85255001	4.32437
85255501	3.68414
85274501	3.49338
85283001	-3.29432
85283501	-3.41279
85293001	-3.26772
85293501	-3.62073
85298501	-3.25104
85299501	-3.24862
85324501	3.36174
85325001	4.39238
85325501	3.51756
85377501	-3.32247
85378001	-3.33935
85378501	-3.11588
85379001	-3.08481
85412501	3.27894
85413001	4.60264
85413501	5.16579
85422001	3.09168
85526001	3.10588
85854501	-3.45041
85864001	-3.25587
85864501	-3.54283
85866001	-3.23641
85866501	-3.51237
85867001	-3.26145
85986501	4.24972
85987001	3.55024
86027001	-3.05651
86047501	-3.65661
86199001	-3.63355
86229001	-3.06733
86267501	-3.2679
86268001	-4.43024
86268501	-5.74634
86269001	-4.27092
86269501	-3.73777
86270001	-3.55173
86288001	-3.58146
86294501	-3.27086
86329001	3.86555
86329501	3.32524
86368501	3.02182
86377001	-3.96617
86382001	4.00858
86382501	4.36629
86383001	3.86156
86442501	3.07946
86443501	3.07946
86463501	-4.27092
86464001	-3.02333
86464501	-5.49013
86465001	-5.5856
86465501	-4.63436
86466001	-5.16021
86466501	-4.56787
86518001	-5.33427
86519001	-3.02333
86526501	-3.92627
86527001	-3.84734
86527501	-3.38457
86594501	-3.22781
86596501	-3.02333
86662001	3.86555
86662501	3.93838
86704001	3.77143
86704501	3.32773
86735001	-3.84734
86735501	-3.58258
86740001	-4.11644
86740501	-4.30773
86741001	-3.32247
86745001	3.15391
86766501	-3.54113
86767001	-5.49316
86767501	-4.3733
86872001	3.58462
86873501	3.63729
86893501	3.07054
86897001	-3.39536
86898001	-4.4002
86898501	-4.20062
86899501	-4.20062
86900001	-4.20062
86939501	-3.13668
86940001	-3.09875
86941001	-3.7237
86941501	-3.27086
86942001	-3.06733
86991501	-3.32033
86993501	-3.11157
87052001	4.66743
87052501	5.1971
87053001	3.90506
87058001	-3.55173
87058501	-4.73096
87059001	-3.27086
87059501	-3.22781
87079001	3.28063
87105501	-3.19338
87106001	-3.36951
87107501	-4.1234
87108001	-3.4989
87133501	-3.25587
87136001	-5.23873
87136501	-4.41524
87137501	-3.43056
87164501	3.12848
87169501	-3.36951
87227501	-3.47343
87332001	-3.63355
87422501	-3.36951
87428501	3.54958
87487001	-4.4998
87487501	-4.38961
87583001	3.10588
87622501	-4.01844
87623001	-3.63796
87623501	-4.3733
87688001	-3.13668
87689001	-6.32132
87689501	-6.85459
87690001	-4.85045
87809501	3.54958
87810001	3.32773
87828501	-3.47343
87829001	-3.19183
87871501	3.14793
87913501	-3.86147
87914001	-3.86147
87914501	-4.77528
87915001	-4.77528
87915501	-4.77528
87916001	-5.17322
87916501	-3.18352
87984501	4.17794
87985001	3.67378
87985501	4.3465
87986001	6.07609
87986501	3.77422
87997001	-3.80905
88034001	3.00715
88034501	3.13763
88035001	3.02269
88035501	3.11574
88036001	3.02269
88054001	-4.74939
88054501	-3.70671
88056501	-3.19914
88184501	3.10588
88395001	-3.0821
88419501	-3.06495
88420001	-3.45936
88420501	-3.47041
88451501	-3.05087
88452001	-3.44335
88462001	-3.05841
88477501	3.77143
88478001	4.21513
88562501	3.07946
88580001	-3.92347
88580501	-5.51843
88581001	-3.92347
88581501	-4.23712
88591001	3.89621
88591501	3.12848
88636501	-3.80905
88670001	3.07946
88683001	-3.21442
88683501	-3.22982
88684001	-4.20343
88690001	-3.15208
88690501	-3.11037
88708501	4.11074
88820501	-3.4366
88821001	-3.81125
88821501	-4.2211
88822001	-4.45569
88822501	-3.95169
88863001	-3.11588
88867001	-3.47041
88867501	-3.71916
88883001	3.94082
88883501	4.24972
88884001	3.13763
88964001	-4.9436
88964501	-3.99447
88965001	-3.99447
88965501	-3.99447
88989001	-4.24319
88989501	-4.48515
88990001	-3.06733
89053501	-3.58146
89054001	-3.58146
89054501	-3.58146
89055001	-3.58146
89196001	-4.57947
89196501	-4.57947
89308001	-3.45936
89326001	-3.2679
89374001	3.36724
89393501	-3.66558
89394001	-3.66558
89394501	-4.43024
89395001	-4.02026
89395501	-5.74634
89396001	-4.73096
89396501	-4.02026
89516501	-4.23712
89517001	-4.85045
89578501	3.14793
89579001	3.86555
89579501	3.18241
89609501	-3.73777
89610001	-3.73777
89610501	-5.20685
89611001	-3.73777
89611501	-3.18668
89916501	-3.18352
89917001	-3.18352
90004501	-3.18352
90005001	-3.18352
90250501	-3.49653
90251001	-3.49653
90277501	3.36724
90278001	4.1309
90278501	4.91803
90279001	3.74688
90290501	-3.18352
90291001	-3.18352
90323501	-3.07366
90335501	-3.18668
90336001	-3.18668
90336501	-4.44157
90349501	3.28063
90402501	3.10588
90410501	6.23879
90411001	5.368
90411501	5.07328
90412001	4.0513
90412501	4.31769
90413001	3.53856
90413501	3.35763
90476001	-3.36951
90476501	-3.36951
90477001	-4.1234
90477501	-3.0784
90520501	-3.38457
90521001	-3.58258
90548001	-3.02333
90548501	-3.32247
90570501	3.32773
90607501	-3.02333
90623501	3.49338
90624001	4.71395
90624501	3.49338
90641001	3.04807
90658001	3.5262
90660501	-4.98473
90661001	-5.8237
90661501	-8.26409
90662001	-4.65182
90662501	-4.49278
90669501	-3.05379
90670001	-3.05841
90719501	-3.09875
90720001	-3.9189
90742001	-3.24862
90742501	-3.05841
90743001	-3.05087
90783501	3.32287
90814501	-3.52337
90815001	-4.20371
90815501	-6.41468
90816001	-4.59751
90838001	-3.00253
90838501	-3.17468
90843001	-3.22781
90885501	-3.46964
90887001	-4.04873
90887501	-3.29962
90888001	-4.00042
90894001	-3.48379
90894501	-3.28458
90921501	-3.02333
90929001	3.10588
90929501	3.32773
90930001	3.32773
90939001	3.14363
90949501	4.78946
90961001	-3.16175
90961501	-4.69241
90962001	-3.67514
90962501	-3.39536
90973501	3.05946
90974001	3.19299
90975001	3.12848
91012501	-3.09875
91013001	-3.54113
91013501	-3.33935
91038001	3.55647
91039001	4.23194
91039501	3.86555
91046001	3.70037
91059501	3.17928
91084501	-3.7237
91085001	-3.13668
91085501	-3.29962
91087501	-3.26232
91204001	-3.62659
91205001	-3.24386
91243501	-3.19338
91414501	3.36724
91415001	3.68414
91415501	3.83869
91416001	3.02182
91442501	-3.39536
91443001	-4.76618
91443501	-4.77035
91444001	-3.52337
91458501	-3.08481
91477001	-4.4002
91477501	-4.16951
91479501	-3.31773
91550501	-3.02759
91578001	-3.9794
91578501	-3.1343
91650501	3.63729
91670001	-3.3613
91670501	-4.0932
91671001	-3.02256
91728501	3.43101
91732001	-4.57041
91732501	-3.83507
91753001	-3.62893
91753501	-3.83081
91754001	-4.55578
91754501	-3.27637
91755001	-3.33645
91766501	-3.2679
91767001	-3.34544
91860501	-3.49653
91861001	-4.77528
91861501	-4.77528
91862001	-3.86147
91862501	-3.02759
91907001	-3.1343
91907501	-3.1343
91966001	3.77143
91966501	3.48273
91982001	3.48273
91982501	3.6857
92010001	-4.59751
92010501	-4.57726
92011001	-6.60283
92011501	-6.1327
92012001	-4.3733
92071501	-3.1343
92075501	-3.32247
92076001	-3.45979
92076501	-3.96617
92077501	-3.34544
92134001	-3.09871
92134501	-3.42088
92135001	-4.41909
92135501	-3.66816
92162001	-3.47041
92296501	-3.89844
92297001	-4.83281
92297501	-4.57041
92298001	-3.83507
92300501	3.32773
92301001	3.32773
92349501	3.67378
92350001	3.5406
92350501	3.70037
92389501	6.16872
92390001	3.69642
92410501	3.41118
92427001	-3.84224
92560501	-3.00253
92566001	3.05946
92576501	3.27894
92577001	3.12848
92595501	3.74688
92596501	3.54958
92603001	-3.21561
92616001	-3.39084
92616501	-3.94084
92617001	-3.63814
92632001	-4.27092
92632501	-4.27092
92633001	-4.1234
92633501	-4.32473
92634001	-3.36951
92634501	-3.36951
92650001	3.90506
92650501	3.22269
92651001	4.14324
92798501	-4.1234
92799001	-4.57947
92799501	-4.57947
92852001	-3.1343
92852501	-3.1343
92853001	-3.49653
92937001	3.54958
92937501	3.54958
93038001	-3.21561
93117501	4.09392
93118001	4.09392
93267001	-3.58146
93267501	-3.9794
93268001	-3.9794
93268501	-3.9794
93368501	-3.02759
93370001	-3.34544
93370501	-3.21561
93371001	-3.21561
93576501	-3.58146
93577001	-3.58146
93601001	-3.32247
93601501	-3.18668
93665001	3.22611
93665501	4.32076
93666001	5.74552
93666501	3.55911
93667001	4.46045
93667501	4.97056
93668001	4.07667
93670501	4.1309
93700501	3.28063
93737501	-3.43117
93776001	3.17928
93850001	3.07946
93939501	-3.84734
93940001	-3.27086
93941001	-3.12096
93973501	4.29906
93974001	3.6857
93974501	3.88945
93976501	3.17928
94114501	-3.67514
94115001	-4.20371
94115501	-5.33427
94116001	-4.65831
94116501	-4.1234
94117001	-5.33427
94187001	-3.66558
94188501	-3.19183
94189001	-3.43117
94189501	-4.17594
94355501	-4.59209
94356001	-3.55454
94356501	-3.02759
94630501	-3.12096
94633501	3.67378
94634001	3.8405
94702001	-3.18352
94702501	-3.18352
94751001	-3.36951
94751501	-3.55173
94752001	-3.2679
94752501	-3.2679
94753001	-3.80905
94753501	-4.44157
94808001	-3.18352
94808501	-3.58146
94809001	-3.58146
94809501	-3.58146
94905001	-3.18352
94941501	-3.86147
94942001	-4.9691
94942501	-4.24319
94943001	-3.89722
94943501	-3.49653
94968001	-3.4989
95025001	3.32773
95443501	-3.34544
95445501	-3.02759
95497001	-3.6679
95531001	3.10588
95531501	3.32773
95603001	-3.1343
95603501	-3.1343
95635001	-4.24319
95635501	-3.02759
95636001	-3.89722
95636501	-3.34544
96032001	-3.6679
96032501	-3.6679
96034001	-3.55454
96061501	5.45036
96096501	-3.55454
96097001	-3.55454
96098001	-3.49653
96323501	-3.6679
96585001	-3.19338
96586501	-3.19338
96587001	-3.19338
96940001	-3.19338
96940501	-4.59209
96941001	-4.59209
96941501	-4.77528
96942001	-3.86147
96942501	-3.86147
96943001	-3.55454
96951001	-3.02759
97012001	-4.32473
97012501	-3.89722
97013001	-3.21561
97013501	-4.77528
97014001	-4.77528
97014501	-5.17322
97137001	-3.19338
97137501	-3.66558
97138001	-3.96617
97184001	-3.4989
97185001	-3.45979
97185501	-3.18668
97186001	-4.30693
97186501	-4.30693
97252001	3.17928
97252501	3.17928
97275001	3.36724
97275501	4.09392
97276001	3.88945
97276501	3.07946
97369501	-4.03583
97533001	-3.45979
97533501	-3.19338
97534001	-3.99447
97534501	-3.02759
97581501	-3.1343
97809001	3.10588
98022001	-3.58146
98099001	-4.30773
98099501	-4.04208
98100001	-4.11644
98185501	-5.03516
98186001	-5.03516
98186501	-5.52518
98187001	-5.52518
98187501	-6.01137
98188001	-6.76498
98188501	-4.89154
98204501	-4.23712
98205001	-4.4998
98205501	-4.76618
98206001	-6.04245
98206501	-6.99694
98207001	-7.35204
98207501	-5.34259
98678501	3.36724
98786001	3.54958
98786501	3.54958
98821001	-4.32473
98821501	-3.99447
98887001	3.48922
98887501	3.3064
98888001	3.01311
98888501	3.41118
98889001	3.00715
98889501	3.26234
98897501	4.01334
98928001	3.50847
98934501	3.12848
99044501	3.09583
99045001	3.15692
99045501	3.26554
99055501	3.32773
99133501	3.32773
99134001	3.54958
99153001	4.02412
99153501	4.68685
99154001	4.85541
99202001	3.15391
99202501	3.32287
99230001	-3.63355
99230501	-3.67514
99231001	-3.16175
99253501	3.55647
99258001	3.14793
99302001	-3.55173
99302501	-4.13326
99303001	-4.43024
99303501	-3.02333
99382501	-3.13668
99383001	-5.33765
99383501	-5.16021
99384001	-5.01803
99384501	-3.06495
99385501	-3.25452
99416501	3.74688
99417001	3.28063
99421001	3.36724
99421501	3.6857
99422001	3.48273
99445501	3.73971
99446001	3.19299
99461001	3.49338
99461501	6.00435
99462001	5.71327
99462501	4.75658
99463001	3.688
99467001	3.91471
99467501	4.25978
99561501	-3.76876
99595001	-3.16175
99595501	-3.13668
99626001	-5.34259
99626501	-8.1249
99627001	-6.60069
99627501	-5.64622
99628001	-3.92347
99749001	3.10588
99751001	4.29906
99751501	3.28063
100047501	3.77143
100048001	3.77143
100048501	3.32773
100049001	3.99328
100049501	3.6857
100079501	-3.2679
100139001	-3.73777
100139501	-4.59751
100140001	-4.59751
100140501	-4.43024
100141001	-3.12096
100199001	-3.18668
100264501	3.28063
100265001	3.28063
100368501	3.32773
100414501	3.10588
100659001	-4.04208
100659501	-3.84734
100660001	-3.84734
100660501	-3.22781
100661501	-3.45979
100916001	-3.22781
100937001	-3.34544
101023001	-3.45979
101023501	-3.12096
101065501	-3.18352
101130501	3.12848
101131501	3.94082
101132001	4.05407
101147001	-4.56991
101147501	-3.81723
101148001	-3.12477
101186001	4.91803
101186501	5.54152
101187001	5.12541
101187501	3.504
101188001	3.504
101282501	-3.62539
101283001	-3.61974
101283501	-7.18774
101284001	-8.22137
101284501	-8.83051
101285001	-6.91772
101285501	-4.06256
101286501	-3.9189
101288501	-3.19183
101289001	-3.58258
101289501	-3.92627
101290001	-3.65312
101291501	-4.82283
101298501	-3.71916
101300001	-3.05074
101306501	3.01311
101329001	-3.24178
101329501	-4.43232
101778501	-3.18352
101779001	-3.18352
102137501	3.32773
102542001	-3.1343
102820501	-3.18352
102821001	-3.18352
103054501	-3.21561
103077501	-3.18352
103078001	-3.18352
103149501	-3.36951
103150501	-3.36951
103489001	3.99328
103647501	3.17928
103675501	-3.58146
103676001	-3.58146
103676501	-3.9794
103872501	-3.18352
103992001	-3.18352
104061501	-3.18352
104101001	-3.18352
104101501	-3.18352
104375001	-3.49653
104375501	-3.49653
104376001	-3.86147
104376501	-3.49653
104377001	-3.49653
104377501	-3.49653
104384001	-3.18352
104651501	-3.1343
104802001	-3.58146
106188501	-3.18352
106336501	-4.22874
106337001	-4.22874
106385001	-3.18352
106423001	-3.86147
106423501	-3.1343
106424001	-3.9794
106580001	-3.18352
106580501	-3.18352
106581001	-3.49653
106612001	-3.06733
106612501	-4.04208
106613001	-4.38961
106613501	-4.77035
106614001	-5.18933
106614501	-4.30693
106773001	3.54958
106911001	-3.55454
106913001	-3.02759
106913501	-3.02759
107363001	-3.1343
107369001	-3.18352
107374001	-3.89722
107484501	4.21513
107504001	3.48273
107505501	3.74688
107506001	3.74688
107682001	-3.58146
107682501	-3.21561
107683001	-3.36951
107972001	3.66534
107973001	3.15391
108002501	3.10588
108054001	-3.55173
108054501	-3.55173
108055001	-3.38457
108055501	-4.59751
108056001	-4.02026
108056501	-3.45979
108123501	-3.58258
108133501	3.07054
108149001	-3.86147
108150501	-3.34544
108159501	3.28063
108188001	3.26234
108188501	3.12073
108251001	-3.24862
108276001	-3.00692
108277001	-3.78132
108277501	-4.0356
108317501	-3.88075
108474501	3.32287
108475001	3.14793
108480001	-3.43117
108482501	-3.79954
108483001	-3.96947
108484001	-3.33935
108646001	-3.36951
108647001	-3.06733
108674501	3.36724
108720001	-4.20371
108720501	-3.12096
108721001	-3.84734
108721501	-4.23712
108722001	-5.64622
108722501	-3.16175
108730501	3.36724
108756501	-3.39536
108757001	-3.47343
108758001	-4.04208
108758501	-5.23122
108759001	-3.63355
108793501	3.28063
108915501	-3.18352
109624501	-3.18352
109625001	-3.18352
109754001	-3.1343
109754501	-3.1343
110299001	-3.18352
110299501	-3.18352
110487501	-4.27092
110488001	-4.27092
110488501	-4.27092
110489001	-4.27092
110489501	-4.76322
110490001	-5.33427
110490501	-6.46744
110604001	3.28063
110753501	-4.9691
110754001	-5.34173
110754501	-5.29746
110755001	-4.9436
110755501	-4.9436
110756001	-3.36951
110796001	-3.02759
111245501	3.48273
111373001	3.32773
111492001	-3.34544
111492501	-3.21561
112035001	-3.49653
112035501	-5.17322
112175001	3.32773
112420001	-3.55454
112421001	-3.1343
112421501	-3.86147
112422001	-5.34173
112422501	-5.34173
112423001	-5.71576
112429501	-5.08806
112430001	-3.4989
112430501	-3.4989
112431001	-3.0784
112432501	-3.65312
112433501	-3.38457
112434001	-4.38961
112434501	-3.16175
112435001	-3.67514
112452501	3.32524
112453001	4.09392
112453501	3.28063
112454001	3.07946
112635001	3.10588
112665501	-3.79954
112666001	-3.05087
112666501	-3.05311
112667001	-3.62081
112683001	3.40553
112684501	3.3064
112689501	5.53981
112690001	4.69803
112690501	4.56359
112691001	3.35522
112723501	-3.28458
112729501	-4.18577
112754501	3.12848
112755001	3.70037
112755501	3.38232
112771001	-3.35671
112804501	4.1309
112805001	3.32524
112813001	-3.16175
112826501	-3.36501
112827001	-3.28458
112846001	-3.05087
112847001	-3.24166
112859001	-3.66816
112965001	4.50483
112965501	3.55647
112982501	5.54541
112983001	6.30069
112983501	5.45036
112984001	5.63423
112984501	3.33954
112985001	4.05407
112985501	4.86191
112992501	3.14793
112993001	3.02182
113050001	3.40553
113050501	3.84401
113051001	4.37364
113133001	3.50847
113133501	4.78946
113134001	4.04818
113239001	-3.06495
113354501	3.76052
113355001	3.99297
113355501	3.99297
113458001	-3.38457
113458501	-3.12096
113459001	-3.36951
113459501	-3.0784
113462001	3.32773
113479001	5.19565
113590001	3.10298
113593501	-3.05841
113596001	-3.25452
113645501	3.60398
113646001	3.43818
113687001	3.26234
113707001	-4.19441
113707501	-5.9231
113708001	-3.46256
113708501	-4.18577
113709001	-3.81906
113709501	-3.43056
113767001	-4.37195
113767501	-3.26284
113788501	3.11574
113789001	3.43818
113789501	3.17205
113814001	3.31497
113815501	3.37378
113816501	3.64544
113831001	-3.31219
113831501	-3.03228
113835001	3.53042
113851001	3.83869
113851501	3.67378
113852001	3.07054
113852501	3.27894
113894001	3.34679
113918501	-3.02256
113927001	3.19309
113950501	-3.66384
113951001	-3.49394
113951501	-4.97393
113990501	4.49229
113991001	3.62974
114010501	-4.276
114011001	-6.43209
114011501	-4.17594
114012001	-4.62758
114012501	-4.32152
114013001	-3.56731
114013501	-3.33935
114038501	3.48766
114039001	3.73971
114039501	3.73971
114051001	3.14793
114063001	3.18241
114221501	-3.38457
114242001	-3.26772
114278501	-3.0784
114377501	-3.24443
114664001	-3.80816
114664501	-3.25587
114665001	-5.10718
114665501	-5.66059
114666001	-7.06536
114697501	-3.18668
114698001	-3.45979
114699001	-3.18668
114699501	-3.12096
114757501	-3.73777
114758001	-4.43024
114761501	3.07946
114770001	-3.02333
114770501	-4.02026
114771001	-3.2679
114801501	-3.39536
114802001	-4.4751
114802501	-3.88075
114803001	-4.58102
114803501	-3.30771
114813001	-3.61974
114847001	3.93838
114882001	-4.00606
114883001	-4.01844
114923501	3.12848
114933501	-3.06733
115186501	3.12848
115187001	3.86156
115187501	3.58462
115188001	5.08519
115188501	3.89621
115189001	3.12073
115199001	3.66534
115199501	5.08519
115200001	5.8189
115243501	4.29477
115244001	3.84401
115469501	-3.43117
115476501	-3.66558
115479001	-3.6679
115479501	-3.19338
115513501	3.10588
115514001	3.77143
115514501	3.77143
115515001	3.54958
115515501	3.54958
115516001	3.07946
115516501	3.07946
115518001	3.48273
115518501	3.6857
115519501	3.77143
115603501	-4.22874
115604001	-3.02759
115604501	-3.55454
115605001	-3.34544
115609501	-3.34544
115610001	-3.34544
115678501	-3.2679
115808501	5.54152
115809001	4.51874
115814001	3.55024
115814501	5.08519
115825501	3.07946
115826001	3.6857
115839001	3.33535
115851001	3.01913
115971501	-3.31773
115975001	3.32287
116054001	3.32524
116057001	-3.06601
116057501	-4.44035
116058001	-4.2211
116058501	-4.65182
116082501	-3.18668
116083501	-4.02026
116186501	3.32773
116188001	3.32773
116357001	-3.09875
116366501	3.10588
116806001	3.48273
116806501	3.48273
116807001	4.21513
116807501	3.10588
116808001	3.77143
116819001	-3.18352
116853501	-3.0784
116927001	3.10588
117169001	-4.04208
117169501	-4.04208
117170001	-3.84734
117170501	-5.67614
117262001	3.55647
117265501	-3.86147
117555501	-3.0784
117556001	-3.0784
117594001	-3.18352
117627501	-3.19338
117748501	3.32773
117749001	3.77143
117749501	4.88067
117755501	-3.12096
117835501	-4.89154
117836001	-3.2679
117900501	3.48273
117954001	3.07946
117973001	4.95177
117973501	5.10583
117974001	3.83716
118128501	-5.18933
118129001	-5.49013
118129501	-4.94722
118130001	-4.69241
118278501	-3.1343
118279001	-3.1343
118279501	-3.9794
118280001	-3.9794
118280501	-4.22874
118281001	-3.1343
118281501	-3.1343
118348501	3.07946
118361501	3.28063
118362001	3.48273
118362501	3.48273
118368001	-3.59334
118369001	-3.28908
118369501	-3.36235
118426501	6.72791
118427001	5.91299
118427501	7.14095
118428001	5.98229
118428501	4.14332
118429001	3.65768
118471501	3.6857
118472501	3.32524
118474001	3.49338
118515001	-3.0784
118543501	3.19661
118544001	4.1135
118551001	3.15391
118551501	3.49338
118552001	3.83869
118552501	4.54447
118553001	3.66534
118592501	3.49338
118609001	3.32773
118609501	3.32773
118613501	-4.89172
118614001	-3.65312
118614501	-3.19183
118615001	-3.43117
118616501	-3.12096
118652501	-3.36951
118653001	-3.02759
118653501	-3.84031
118654001	-3.65312
118654501	-3.58258
118655001	-3.06733
118655501	-3.16175
118701001	-3.78054
118742501	-3.06083
118743001	-3.06083
118762001	3.76052
118762501	4.14324
118763001	3.78836
118825001	-3.02333
118934501	3.07054
118935001	3.8405
118935501	3.86156
118936001	3.58462
118950001	-3.6461
118951001	-3.05074
118956001	3.17928
118975001	-3.1343
119017001	3.28063
119020001	-3.24862
119020501	-3.06083
119125001	4.32075
119125501	5.89326
119126001	4.57561
119169501	3.64958
119170001	3.56285
119170501	3.9732
119171001	3.22269
119171501	5.52781
119172001	6.56505
119172501	4.69317
119173001	4.05407
119173501	4.88208
119176501	-3.62081
119177001	-6.29726
119177501	-5.21315
119178001	-4.91535
119178501	-3.63355
[truncated: 662,230 more chars]
