# Supplementary material for: Binding of TFIIIC to SINE Elements Controls the Relocation of Activity-Dependent Neuronal Genes to Transcription Factories
Source: PLoS Genet. 2013 Aug 15;9(8):e1003699. doi: 10.1371/journal.pgen.1003699 (PMC3744447; doi:10.1371/journal.pgen.1003699)
Supplement: Table S2 — Transcripts regulated in the mouse somatosensory cortex following 3 hours of NEE stimulation, as compared to untimulated control. For each transcript, fold change, log2(fold change), p-value and adjusted p-value are shown. 196 up-regulated and 70 down-regulated transcripts with adjusted p-value<0.05 are listed. (XLS) [file pgen.1003699.s009.xls]

## Sheet: Sheet1
Transcript	log2(FC)	Fold Change (FC)	P Value	Adjusted P Value
ARC	3.14	8.83	6.16e-11	1.2e-06
C330006P03RIK	2.22	4.66	2.82e-06	0.00216
FOS	1.95	3.88	1.23e-07	0.000253
FOSB	1.78	3.44	1.3e-07	0.000253
EGR2	1.71	3.28	2.72e-08	0.000106
CDKN1A	1.66	3.16	1.28e-08	0.000106
DUSP4	1.44	2.7	3.38e-07	0.000439
SGK1	1.41	2.65	2.6e-07	0.00039
DUSP1	1.37	2.59	3.7e-06	0.00229
EGR4	1.35	2.54	6e-08	0.000167
EGR3	1.26	2.39	3.84e-06	0.00229
FOSL2	1.26	2.39	5.43e-07	0.000661
BDNF	1.22	2.34	2.36e-08	0.000106
CDKN1A	1.22	2.33	4.47e-08	0.000145
NPTX2	1.22	2.33	7.37e-06	0.00382
EGR1	1.2	2.3	2.46e-05	0.00798
PER2	1.19	2.29	8.46e-07	0.000915
PER2	1.16	2.23	1.8e-07	0.000319
TSC22D3	1.15	2.22	1.09e-07	0.000253
IRS2	1.15	2.22	2.17e-07	0.000351
AXUD1	1.12	2.17	4.7e-05	0.0109
S3-12	1.11	2.15	2.55e-06	0.00212
INHBA	1.09	2.13	4.47e-05	0.0109
LOC381140	1.09	2.13	2.37e-08	0.000106
TNFRSF25	1.06	2.08	5.07e-05	0.0111
JUNB	1.04	2.06	3.19e-06	0.00222
NPAS4	1.03	2.04	1.18e-05	0.00504
PER1	0.96	1.94	3.88e-06	0.00229
1600032L17RIK	0.95	1.93	4.05e-06	0.00232
CDKN1A	0.94	1.92	6.31e-06	0.00351
DUSP6	0.93	1.91	7.89e-06	0.00384
MIDN	0.92	1.89	6.79e-05	0.0128
PPP2R1B	0.91	1.88	1.47e-06	0.00151
KLF2	0.91	1.87	2.3e-06	0.00212
MIDN	0.9	1.87	0.000381	0.0309
BHLHB2	0.9	1.87	3.67e-06	0.00229
DUSP5	0.88	1.84	3.04e-07	0.000423
PHF21B	0.86	1.82	5.84e-05	0.0117
SERTAD1	0.86	1.82	2.5e-06	0.00212
PER1	0.85	1.8	4.3e-05	0.0107
HSPB1	0.83	1.78	9.29e-06	0.00441
NFIL3	0.81	1.75	4.09e-05	0.0103
DDIT4	0.81	1.75	0.000139	0.0187
GADD45G	0.81	1.75	2.61e-06	0.00212
DNAJB1	0.79	1.73	6.71e-07	0.000768
FRMD6	0.78	1.72	1.67e-05	0.00613
MFSD2	0.76	1.69	2.88e-06	0.00216
PGLYRP1	0.75	1.69	5.46e-05	0.0116
HSPA1A	0.75	1.68	0.000148	0.0187
TSC22D3	0.75	1.68	2.65e-05	0.00805
CFP	0.75	1.68	0.000403	0.0322
TRIB2	0.74	1.68	4.62e-05	0.0109
CRELD2	0.73	1.66	0.000122	0.0179
GRASP	0.73	1.66	0.000421	0.0327
SDF2L1	0.73	1.66	0.000135	0.0187
GADD45G	0.72	1.65	3.2e-06	0.00222
DUSP4	0.71	1.64	7.66e-06	0.00382
XBP1	0.71	1.64	6.8e-06	0.00368
MAP2K3	0.71	1.63	0.000168	0.0195
SAP30	0.7	1.63	4.92e-05	0.0109
FKBP5	0.7	1.62	1.13e-05	0.00502
CHORDC1	0.69	1.62	3.17e-05	0.00881
STK40	0.69	1.62	2.2e-05	0.00739
HIF3A	0.69	1.61	3.53e-06	0.00229
2310004N11RIK	0.69	1.61	4.86e-05	0.0109
CRELD2	0.68	1.61	0.000721	0.0443
SCL0001379.1_70	0.68	1.6	0.000498	0.0357
GALNT9	0.67	1.6	2.09e-05	0.00717
CBFA2T3H	0.67	1.6	0.000227	0.0224
ADIPOR2	0.67	1.6	7.58e-06	0.00382
CBLN4	0.67	1.59	0.000505	0.0359
SOX11	0.67	1.59	9.03e-05	0.0153
JDP2	0.66	1.58	2.09e-05	0.00717
SBK	0.65	1.57	4.04e-05	0.0103
PPP1R3C	0.64	1.56	0.000233	0.0226
VASN	0.64	1.56	2.35e-06	0.00212
PLEKHF1	0.64	1.56	0.000567	0.0378
HEXIM1	0.64	1.55	1.54e-05	0.00589
SLC2A1	0.64	1.55	6.42e-05	0.0124
HIVEP3	0.63	1.55	5.21e-05	0.0113
GPR68	0.63	1.55	2.41e-05	0.00795
GADD45B	0.63	1.55	4.94e-05	0.0109
P4HA1	0.63	1.55	0.000155	0.0191
CAMK1G	0.62	1.54	7.87e-05	0.0139
PDGFB	0.62	1.54	0.000217	0.022
HERPUD1	0.61	1.53	6.45e-05	0.0124
MBP	0.61	1.53	4.56e-05	0.0109
FASTKD5	0.61	1.52	1.54e-05	0.00589
GFOD1	0.6	1.52	0.000159	0.0194
DUSP6	0.6	1.52	9.69e-05	0.0161
SERPINH1	0.6	1.52	9.73e-06	0.00451
ERF	0.6	1.52	3.3e-05	0.00893
RASL11A	0.6	1.52	5.69e-05	0.0116
RASL11A	0.6	1.51	3.27e-05	0.00893
JMJD3	0.59	1.51	0.000149	0.0187
BAG3	0.59	1.51	0.000162	0.0194
ERRFI1	0.59	1.5	3.42e-05	0.00912
SRF	0.59	1.5	2.59e-05	0.00805
GADD45A	0.58	1.49	0.000105	0.0166
MAT2A	0.58	1.49	2.68e-05	0.00805
RIN2	0.57	1.49	0.000102	0.0164
HSP105	0.57	1.48	1.19e-05	0.00504
MAS1	0.57	1.48	0.000216	0.022
DNAJB5	0.56	1.47	5.57e-05	0.0116
HTR5B	0.56	1.47	0.000208	0.0217
DIO2	0.56	1.47	0.000106	0.0167
SGSM1	0.56	1.47	0.000366	0.0305
PPM2C	0.55	1.47	4.53e-05	0.0109
COQ10B	0.55	1.47	5.71e-05	0.0116
OSBPL3	0.55	1.46	1.45e-05	0.00577
REM2	0.55	1.46	0.000395	0.0316
BDNF	0.55	1.46	1e-05	0.00453
NFKBID	0.55	1.46	1.41e-05	0.00574
KIF1B	0.55	1.46	0.000101	0.0164
FMNL1	0.54	1.45	0.000164	0.0194
DOK3	0.54	1.45	0.000144	0.0187
CCDC134	0.54	1.45	3.76e-05	0.00989
HERPUD1	0.53	1.45	0.00023	0.0225
ERF	0.53	1.45	4.87e-05	0.0109
BC029169	0.53	1.44	0.000104	0.0165
JMJD6	0.52	1.44	0.000574	0.0378
MKKS	0.52	1.44	7.92e-05	0.0139
DYRK3	0.52	1.44	1.24e-05	0.00512
1700123O20RIK	0.52	1.44	0.000305	0.0275
BCL6	0.52	1.44	0.00013	0.0185
MKNK2	0.52	1.44	0.000229	0.0225
TRAF3	0.52	1.44	0.000178	0.0201
CREM	0.52	1.44	3.08e-05	0.00881
OTUB2	0.52	1.43	0.000109	0.0168
MCL1	0.52	1.43	0.000374	0.0307
SLC23A3	0.52	1.43	0.000453	0.0343
IER3	0.52	1.43	0.000332	0.0286
GADD45A	0.52	1.43	0.000123	0.0179
SLC25A25	0.51	1.43	2.97e-05	0.00864
ANKRD56	0.51	1.42	0.000552	0.0376
CCND3	0.51	1.42	2.75e-05	0.00811
PIM3	0.51	1.42	0.000204	0.0216
TNFRSF12A	0.51	1.42	2.53e-05	0.00805
ZSWIM4	0.51	1.42	6.44e-05	0.0124
SCL0002012.1_0	0.5	1.41	7.47e-05	0.0133
DNAJB11	0.5	1.41	0.000169	0.0195
P4HA2	0.5	1.41	0.00017	0.0195
MFAP3	0.49	1.41	4.09e-05	0.0103
HECTD2	0.49	1.41	0.000126	0.0181
WISP1	0.49	1.41	0.000163	0.0194
SSTR2	0.49	1.41	0.000136	0.0187
4930431J08RIK	0.49	1.41	0.000311	0.0276
2810410A03RIK	0.49	1.4	0.000196	0.021
9430065L19RIK	0.49	1.4	0.000164	0.0194
SERINC2	0.49	1.4	0.000225	0.0224
PRPF3	0.48	1.4	2.69e-05	0.00805
PHOSPHO2	0.48	1.39	0.000379	0.0309
8430403J19RIK	0.48	1.39	0.000135	0.0187
KCNF1	0.48	1.39	0.00031	0.0276
CCND2	0.47	1.39	0.000355	0.0298
ANXA11	0.47	1.39	0.000143	0.0187
TRAF3	0.47	1.39	0.000209	0.0217
OTUB2	0.47	1.39	0.000267	0.0249
SETD8	0.47	1.39	6.57e-05	0.0125
PDIA4	0.47	1.38	0.000193	0.0209
FBXO33	0.47	1.38	0.000139	0.0187
KLF4	0.46	1.38	0.000102	0.0164
CLK1	0.46	1.38	0.000148	0.0187
1200016B10RIK	0.46	1.37	9.92e-05	0.0164
9930108O06RIK	0.46	1.37	0.000115	0.0174
PRKCBP1	0.45	1.37	0.000812	0.0473
GPT2	0.45	1.37	0.000468	0.0344
PRR3	0.45	1.37	7.07e-05	0.013
PHF10	0.45	1.37	0.000191	0.0209
KALRN	0.45	1.36	8.14e-05	0.0142
PRPF3	0.44	1.36	0.000246	0.0235
CREM	0.44	1.36	0.000216	0.022
CENPA	0.44	1.36	0.000741	0.0449
HTRA1	0.44	1.36	0.000145	0.0187
TPM4	0.44	1.36	0.000463	0.0344
TIMP3	0.44	1.35	0.000441	0.0338
PRKD2	0.44	1.35	6.82e-05	0.0128
LOC100047268	0.43	1.35	0.000332	0.0286
A930008A22RIK	0.43	1.35	0.000146	0.0187
WNT10A	0.43	1.35	0.00037	0.0306
SFRS7	0.43	1.35	0.00055	0.0376
SLC2A3	0.43	1.35	0.00012	0.0178
LOC638050	0.43	1.34	0.000386	0.0312
PANK1	0.42	1.34	0.000237	0.0228
APBA3	0.42	1.34	0.000405	0.0322
2610024E20RIK	0.42	1.34	0.000136	0.0187
CREM	0.42	1.34	0.000227	0.0224
PLAT	0.42	1.34	0.000458	0.0344
SCL000710.1_2295	0.42	1.33	0.000194	0.0209
LONRF3	0.41	1.33	0.000751	0.0449
SPRY4	0.41	1.33	9.14e-05	0.0153
A730098D12RIK	0.41	1.33	0.000327	0.0286
SMOX	0.41	1.33	0.000317	0.028
CABLES1	0.41	1.33	0.000194	0.0209
HTRA1	0.41	1.32	0.000487	0.0351
NEDD9	0.41	1.32	0.000222	0.0223
FKBP4	0.41	1.32	0.000123	0.0179
9130404D14RIK	0.4	1.32	0.00027	0.0251
CCAR1	0.4	1.32	0.000381	0.0309
RFX4	0.4	1.32	0.000142	0.0187
LOC382972	0.4	1.32	0.000214	0.022
CDC37L1	0.4	1.32	0.000737	0.0448
2700050L05RIK	0.4	1.32	0.00045	0.0343
ELFN2	0.39	1.31	0.000735	0.0448
LOC100044968	0.39	1.31	0.00019	0.0209
TMEM109	0.38	1.31	0.000459	0.0344
GOLM1	0.38	1.3	0.000616	0.0395
RND3	0.38	1.3	0.000182	0.0204
BC023892	0.38	1.3	0.000165	0.0194
DSCR1	0.38	1.3	0.000222	0.0223
CARHSP1	0.38	1.3	0.000749	0.0449
DDX17	0.38	1.3	0.000154	0.0191
DEDD2	0.38	1.3	0.00085	0.0486
E2F6	0.37	1.3	0.000352	0.0296
E2F6	0.37	1.3	0.000459	0.0344
UBFD1	0.37	1.29	0.000165	0.0194
JAK2	0.37	1.29	0.000796	0.0468
2600011E07RIK	0.36	1.29	0.000344	0.0294
RAB15	0.36	1.29	0.000799	0.0469
AA407659	0.36	1.28	0.000766	0.0454
EFNB1	0.36	1.28	0.000828	0.048
SULT2B1	0.36	1.28	0.000835	0.0482
ZFP651	0.36	1.28	0.000262	0.0245
PLXNA2	0.36	1.28	0.000464	0.0344
RILPL2	0.35	1.28	0.000359	0.03
HS6ST1	0.35	1.28	0.00057	0.0378
LIP1	0.35	1.28	0.000245	0.0235
IPMK	0.35	1.28	0.000318	0.028
EPB4.9	0.35	1.28	0.000659	0.0411
SULT2B1	0.35	1.27	0.000368	0.0305
CCDC123	0.35	1.27	0.000752	0.0449
RNF10	0.35	1.27	0.000463	0.0344
IER5L	0.34	1.27	0.000495	0.0355
GTF3C4	0.34	1.27	0.000523	0.0365
RHBDL3	0.34	1.27	0.000514	0.036
TMEM33	0.34	1.26	0.000299	0.0271
GPR3	0.34	1.26	0.000327	0.0286
ITPK1	0.34	1.26	0.000555	0.0376
PQLC1	0.33	1.25	0.000602	0.0388
OSBPL3	0.33	1.25	0.000388	0.0312
NADK	0.33	1.25	0.000562	0.0378
KATNA1	0.32	1.25	0.000506	0.0359
OTUB2	0.32	1.24	0.000853	0.0486
TNS3	0.31	1.24	0.000628	0.0401
DUSP14	0.31	1.24	0.000658	0.0411
FANCE	-0.3	0.81	0.00075	0.0449
1110003F05RIK	-0.32	0.8	0.000668	0.0415
ZFP50	-0.33	0.8	0.000606	0.0389
FBXL4	-0.33	0.8	0.000579	0.0378
RBM11	-0.33	0.8	0.000581	0.0378
MTDNA_ATP8	-0.33	0.79	0.000416	0.0325
FBXO18	-0.33	0.79	0.00047	0.0344
SORCS3	-0.33	0.79	0.000427	0.0329
KEAP1	-0.34	0.79	0.000414	0.0325
AMDHD2	-0.34	0.79	0.000483	0.0351
4930563B10RIK	-0.34	0.79	0.000642	0.0406
RAB34	-0.34	0.79	0.000582	0.0378
POLR2E	-0.35	0.79	0.00035	0.0296
APP	-0.35	0.78	0.00042	0.0327
BCKDK	-0.35	0.78	0.000881	0.0498
SLC22A8	-0.35	0.78	0.000791	0.0466
ALKBH3	-0.36	0.78	0.00026	0.0245
CAPN2	-0.36	0.78	0.000409	0.0323
MT-ND1	-0.36	0.78	0.000765	0.0454
ZFP688	-0.36	0.78	0.000551	0.0376
GKAP1	-0.37	0.78	0.000514	0.036
PAK7	-0.37	0.78	0.000851	0.0486
SERF1	-0.37	0.77	0.00084	0.0484
1500004F05RIK	-0.37	0.77	0.000251	0.0239
TUBGCP2	-0.37	0.77	0.000207	0.0217
LOC100048301	-0.38	0.77	0.000284	0.0259
LOC100043919	-0.38	0.77	0.000486	0.0351
BC021891	-0.38	0.77	0.000506	0.0359
SCN8A	-0.38	0.77	0.000566	0.0378
2310039H08RIK	-0.38	0.77	0.000254	0.024
RAB11FIP2	-0.38	0.77	0.000862	0.0489
RTN1	-0.38	0.77	0.000745	0.0449
SLITRK1	-0.39	0.77	0.000466	0.0344
1810013D10RIK	-0.39	0.77	0.000684	0.0423
NOSIP	-0.39	0.76	0.000545	0.0376
9330133O14RIK	-0.39	0.76	0.000554	0.0376
LOC100044298	-0.39	0.76	0.000443	0.0338
SCL0001118.1_0	-0.39	0.76	0.00019	0.0209
LOC675440	-0.4	0.76	0.000595	0.0385
GMPR	-0.4	0.76	0.000156	0.0191
PIGP	-0.4	0.76	0.000274	0.0252
A830053O21RIK	-0.4	0.76	0.00081	0.0473
GM1673	-0.41	0.76	0.000659	0.0411
GFRA4	-0.41	0.76	0.000567	0.0378
LOC100046044	-0.41	0.75	0.000579	0.0378
USP1	-0.41	0.75	0.000673	0.0418
SUMO2	-0.41	0.75	0.000825	0.048
9530096D07RIK	-0.41	0.75	0.00014	0.0187
MCAM	-0.42	0.75	0.000212	0.0219
ZFP238	-0.42	0.75	0.000848	0.0486
XPA	-0.42	0.75	0.000168	0.0195
PPCS	-0.42	0.75	9.06e-05	0.0153
HOPX	-0.43	0.74	0.000632	0.0402
SGTB	-0.43	0.74	0.00018	0.0203
E130118D18RIK	-0.43	0.74	0.000569	0.0378
TRAPPC6B	-0.43	0.74	0.000329	0.0286
NICN1	-0.44	0.73	0.000202	0.0214
RIPPLY2	-0.44	0.73	4.8e-05	0.0109
2300009A05RIK	-0.45	0.73	0.000118	0.0177
SLC35F1	-0.45	0.73	0.000546	0.0376
ZCCHC17	-0.45	0.73	0.000281	0.0256
2210016L21RIK	-0.45	0.73	0.00013	0.0185
ZRANB1	-0.45	0.73	0.000654	0.0411
CC2D1B	-0.46	0.73	0.000576	0.0378
ALCAM	-0.46	0.73	0.000151	0.0188
ID2	-0.46	0.73	0.000337	0.0289
USP1	-0.46	0.73	0.000413	0.0325
HAGHL	-0.47	0.72	0.000145	0.0187
MT-CO2	-0.47	0.72	0.000115	0.0174
GSK3A	-0.48	0.72	0.000571	0.0378
GM1673	-0.48	0.72	0.000486	0.0351
6530404N21RIK	-0.48	0.71	9.1e-05	0.0153
ZFP414	-0.49	0.71	0.000424	0.0328
SLITRK1	-0.49	0.71	0.000772	0.0457
SNX16	-0.49	0.71	0.00051	0.0359
RAB10	-0.49	0.71	7e-05	0.013
HEXB	-0.5	0.71	0.000274	0.0252
IGSF4A	-0.5	0.71	5.66e-05	0.0116
2810029C07RIK	-0.5	0.71	5.29e-05	0.0113
PPP1R14A	-0.51	0.7	0.00019	0.0209
2210016L21RIK	-0.51	0.7	7.41e-05	0.0133
LOC380785	-0.51	0.7	0.000701	0.0432
NDUFB5	-0.52	0.7	0.000174	0.0198
GNAI2	-0.53	0.69	5.98e-05	0.0119
MLL5	-0.53	0.69	0.000637	0.0404
LRRTM1	-0.54	0.69	0.000525	0.0365
PRRT1	-0.55	0.68	0.000307	0.0276
LOC100046259	-0.56	0.68	0.000231	0.0225
SCL0001493.1_2	-0.57	0.67	0.000348	0.0296
SOX12	-0.58	0.67	0.000107	0.0167
KIF22	-0.58	0.67	2.09e-05	0.00717
2900027G03RIK	-0.65	0.64	0.000135	0.0187
PRRT1	-0.65	0.64	0.000736	0.0448
B930041F14RIK	-0.66	0.63	2.1e-05	0.00717
ZC3H6	-0.68	0.62	1.65e-05	0.00613
1810049H13RIK	-0.68	0.62	0.000145	0.0187
ACP1	-0.7	0.62	0.000112	0.0171
DACT2	-0.74	0.6	3.14e-05	0.00881
TMEM10	-0.82	0.56	7.45e-05	0.0133
